# Supplementary material for: Degradation of atorvastatin: (1R,2S,4S,5S)-4-(4-fluoro­phen­yl)-2-hydro­peroxy-4-hydr­oxy-2-isopropyl-N,5-diphenyl-3,6-dioxabicyclo­[3.1.0]hexane-1-carboxamide
Source: Acta Crystallogr Sect E Struct Rep Online. 2008 Jul 19;64(Pt 8):o1548. doi: 10.1107/S1600536808022265 (PMC2962052; doi:10.1107/S1600536808022265)
Supplement: Supplementary file 1 [file e-64-o1548-sup1.cif]

##############################################################################
###                                                                        ###
###        Electronic paper (Acta Crystallographica Section E)             ###
###                                                                        ###
##############################################################################
#                                                                            #
# This CIF contains the data in a paper accepted for publication in Acta     #
# Crystallographica Section E. It conforms to the requirements of Notes      #
# for Authors for Section E, and has been peer reviewed under the auspices   #
# of the IUCr Commission on Journals.                                        #
#                                                                            #
# Full details of the Crystallographic Information File format               #
# are given in the paper "The Crystallographic Information File (CIF):       #
# a New Standard Archive File for Crystallography" by S. R. Hall, F. H.      #
# Allen and I. D. Brown [Acta Cryst. (1991), A47, 655-685].                  #
#                                                                            #
# The current version of the core CIF dictionary is obtainable from          #
# ftp://ftp.iucr.org/pub/cif_core.dic. The current version number is 2.4.    #
#                                                                            #
# Software is freely available for graphical display of the structure(s) in  #
# this CIF.  For information consult the CIF home page http://www.iucr.org/  #
# cif/home.html                                                              #
#                                                                            #
# This file may be used for bona fide research purposes within the           #
# scientific community so long as proper attribution is given to the journal # 
# article from which it was obtained.                                        #
#                                                                            #
##############################################################################
                                             
data_global
_audit_creation_method     ?
_journal_date_recd_electronic     2008-06-18
_journal_date_accepted     2008-07-16
_journal_name_full     'Acta Crystallographica, Section E'
_journal_year     2008
_journal_volume     64
_journal_issue      8
_journal_page_first     o1548
_journal_page_last     o1548
_journal_paper_category     QO
_journal_coeditor_code     NC2108
_publ_contact_author
;
Muhammad Nawaz Tahir
University of Sargodha
Department of Physics
Sargodha
Pakistan
;
_publ_contact_author_email     'dmntahir_uos@yahoo.com'
_publ_contact_author_fax     '0092 48 32 22 121'
_publ_contact_author_phone     '0092 48 92 30 170'
_publ_section_title
;\
Degradation of atorvastatin:
(1<i>R</i>,2<i>S</i>,4<i>S</i>,5<i>S</i>)-4-(4-fluorophenyl)-2-hydroperoxy-4-\
hydroxy-2-isopropyl-<i>N</i>,5-diphenyl-3,6-dioxabicyclo[3.1.0]hexane-1-\
carboxamide
;
loop_
    _publ_author_name
    _publ_author_address
    'Ashfaq, Muhammad'
;Department of Chemistry
Government College University
Lahore
Pakistan
;
    'Tahir, Muhammad Nawaz'
; Department of Physics
University of Sargodha
Sargodha
Pakistan
;
    'Islam Ullah Khan'
;Department of Chemistry
Government College University
Lahore
Pakistan
;
    'Iqbal, Mohammad S.'
;Department of Chemistry
Government College University
Lahore
Pakistan
;
    'Arshad, Muhammad Nadeem'
;Department of Chemistry
Government College University
Lahore
Pakistan
;
data_I
_audit_creation_method     SHELXL-97
_chemical_name_systematic
;
(1<i>R</i>,2<i>S</i>,4<i>S</i>,5<i>S</i>)-4-(4-fluorophenyl)-
2-hydroperoxy-4-hydroxy-2-isopropyl-<i>N</i>,5-diphenyl-3,6-
dioxabicyclo[3.1.0]hexane-1-carboxamide
;
_chemical_name_common     ?
_chemical_formula_moiety     'C26 H24 F N  O6'
_chemical_formula_sum     'C26 H24 F N O6'
_chemical_formula_iupac     'C26 H24 F N O6'
_chemical_formula_weight     465.46
_chemical_melting_point     ?
_symmetry_cell_setting     monoclinic
_symmetry_space_group_name_H-M     'P 21/n'
_symmetry_space_group_name_Hall     '-P 2yn'
loop_
    _symmetry_equiv_pos_as_xyz
    'x, y, z'
    '-x+1/2, y+1/2, -z+1/2'
    '-x, -y, -z'
    'x+1/2, -y+1/2, z+1/2'
_cell_length_a     11.7560(6)
_cell_length_b     11.7489(6)
_cell_length_c     17.0889(9)
_cell_angle_alpha     90.00
_cell_angle_beta     94.438(2)
_cell_angle_gamma     90.00
_cell_volume     2353.2(2)
_cell_formula_units_Z     4
_cell_measurement_reflns_used     5340
_cell_measurement_theta_min     2.03
_cell_measurement_theta_max     27.52
_cell_measurement_temperature     296(2)
_exptl_crystal_description     prismatic
_exptl_crystal_colour     colorless
_exptl_crystal_size_max     0.25
_exptl_crystal_size_mid     0.18
_exptl_crystal_size_min     0.15
_exptl_crystal_density_diffrn     1.314
_exptl_crystal_density_meas     ?
_exptl_crystal_density_method     'not measured'
_exptl_crystal_F_000     976
_exptl_absorpt_coefficient_mu     0.099
_exptl_absorpt_correction_type     multi-scan
_exptl_absorpt_process_details     '(SADABS; Bruker, 2005)'
_exptl_absorpt_correction_T_min     0.975
_exptl_absorpt_correction_T_max     0.980
_exptl_special_details
;
;
_diffrn_ambient_temperature     296(2)
_diffrn_radiation_type     'MoK\a radiation'
_diffrn_radiation_wavelength     0.71073
_diffrn_radiation_source     'fine-focus sealed tube'
_diffrn_radiation_monochromator     graphite
_diffrn_measurement_device_type     'Bruker Kappa APEXII CCD'
_diffrn_measurement_method     \w
_diffrn_detector_area_resol_mean     7.50
_diffrn_reflns_number     14754
_diffrn_reflns_av_R_equivalents     0.0402
_diffrn_reflns_av_sigmaI/netI     0.0459
_diffrn_reflns_theta_min     2.03
_diffrn_reflns_theta_max     27.52
_diffrn_reflns_theta_full     27.52
_diffrn_measured_fraction_theta_max     0.987
_diffrn_measured_fraction_theta_full     0.987
_diffrn_reflns_limit_h_min     -15
_diffrn_reflns_limit_h_max     14
_diffrn_reflns_limit_k_min     -15
_diffrn_reflns_limit_k_max     8
_diffrn_reflns_limit_l_min     -22
_diffrn_reflns_limit_l_max     21
_diffrn_standards_number     0
_diffrn_standards_interval_count     ?
_diffrn_standards_interval_time     0
_diffrn_standards_decay_%     0
_refine_special_details
;
Refinement of <i>F</i>^2^ against ALL reflections. The weighted <i>R</i>-factor
<i>wR</i> and goodness of fit <i>S</i> are based on <i>F</i>^2^, conventional
<i>R</i>-factors <i>R</i> are based on <i>F</i>, with <i>F</i> set to zero for
negative <i>F</i>^2^. The threshold expression of <i>F</i>^2^ >
\s(<i>F</i>^2^) is used only for calculating <i>R</i>-factors(gt) <i>etc</i>.
and is not relevant to the choice of reflections for refinement.
<i>R</i>-factors based on <i>F</i>^2^ are statistically about twice as large
as those based on <i>F</i>, and <i>R</i>-factors based on ALL data will be
even larger.
;
_reflns_number_total     5340
_reflns_number_gt     3008
_reflns_threshold_expression     I>2\s(I)
_refine_ls_structure_factor_coef     Fsqd
_refine_ls_matrix_type     full
_refine_ls_R_factor_all     0.1031
_refine_ls_R_factor_gt     0.0491
_refine_ls_wR_factor_gt     0.1126
_refine_ls_wR_factor_ref     0.1359
_refine_ls_goodness_of_fit_ref     1.016
_refine_ls_restrained_S_all     1.016
_refine_ls_number_reflns     5340
_refine_ls_number_parameters     318
_refine_ls_number_restraints     0
_refine_ls_hydrogen_treatment     mixed
_refine_ls_weighting_scheme     calc
_refine_ls_weighting_details
         'calc w=1/[\s^2^(Fo^2^)+(0.0541P)^2^+0.5969P] where P=(Fo^2^+2Fc^2^)/3'
_atom_sites_solution_hydrogens     geom
_atom_sites_solution_primary     direct
_atom_sites_solution_secondary     difmap
_refine_ls_shift/su_max     0.000
_refine_ls_shift/su_mean     0.000
_refine_diff_density_max     0.340
_refine_diff_density_min     -0.275
_refine_ls_extinction_method     emperical
_refine_ls_extinction_coef       32(7)
_refine_ls_extinction_expression
                                  'Fc^*^=kFc[1+0.001xFc^2^\l^3^/sin(2\q)]^-1/4^'
loop_
    _atom_type_symbol
    _atom_type_description
    _atom_type_scat_dispersion_real
    _atom_type_scat_dispersion_imag
    _atom_type_scat_source
    'C' 'C' 0.0033 0.0016
                         'International Tables Vol C Tables 4.2.6.8 and 6.1.1.4'
    'H' 'H' 0.0000 0.0000
                         'International Tables Vol C Tables 4.2.6.8 and 6.1.1.4'
    'N' 'N' 0.0061 0.0033
                         'International Tables Vol C Tables 4.2.6.8 and 6.1.1.4'
    'O' 'O' 0.0106 0.0060
                         'International Tables Vol C Tables 4.2.6.8 and 6.1.1.4'
    'F' 'F' 0.0171 0.0103
                         'International Tables Vol C Tables 4.2.6.8 and 6.1.1.4'
_computing_data_collection     'APEX2 (Bruker, 2007)'
_computing_cell_refinement     'APEX2 (Bruker, 2007)'
_computing_data_reduction     'SAINT (Bruker, 2007)'
_computing_structure_solution     'SHELXS97 (Sheldrick, 2008)'
_computing_structure_refinement     'SHELXL97 (Sheldrick, 2008)'
_computing_molecular_graphics
                  'ORTEP-3 for Windows (Farrugia, 1997) and PLATON (Spek, 2003)'
_computing_publication_material
;
WinGX (Farrugia, 1999) and PLATON (Spek, 2003)
;
loop_
    _atom_site_type_symbol
    _atom_site_label
    _atom_site_fract_x
    _atom_site_fract_y
    _atom_site_fract_z
    _atom_site_U_iso_or_equiv
    _atom_site_thermal_displace_type
    _atom_site_calc_flag
    _atom_site_refinement_flags
    _atom_site_occupancy
    F F1 0.7275(2) 0.00876(18) -0.10244(10) 0.1428(12) Uani . . 1.000
    O O1 0.91061(11) 0.21012(11) 0.21795(7) 0.0426(5) Uani . . 1.000
    O O2 0.78009(12) 0.35021(11) 0.17484(8) 0.0455(5) Uani . . 1.000
    O O3 0.75203(11) 0.07280(10) 0.26940(7) 0.0383(4) Uani . . 1.000
    O O4 0.96555(12) 0.28576(11) 0.34067(8) 0.0512(5) Uani . . 1.000
    O O5 0.88438(14) 0.38004(12) 0.33419(9) 0.0591(6) Uani . . 1.000
    O O6 0.78216(14) 0.25802(13) 0.43917(8) 0.0622(6) Uani . . 1.000
    N N1 0.70884(15) 0.07964(14) 0.42697(10) 0.0428(6) Uani . . 1.000
    C C1 0.79736(16) 0.23366(15) 0.18667(11) 0.0373(6) Uani . . 1.000
    C C2 0.72161(16) 0.18934(14) 0.24910(11) 0.0361(6) Uani . . 1.000
    C C3 0.79830(16) 0.16319(15) 0.31885(11) 0.0362(6) Uani . . 1.000
    C C4 0.91978(17) 0.19004(16) 0.30000(11) 0.0398(6) Uani . . 1.000
    C C5 0.76193(17) 0.17068(16) 0.40107(11) 0.0426(7) Uani . . 1.000
    C C6 0.66547(17) 0.06482(18) 0.50124(11) 0.0430(7) Uani . . 1.000
    C C7 0.64405(19) -0.0442(2) 0.52493(13) 0.0545(8) Uani . . 1.000
    C C8 0.5989(2) -0.0630(3) 0.59596(16) 0.0742(10) Uani . . 1.000
    C C9 0.5747(2) 0.0265(3) 0.64262(15) 0.0848(13) Uani . . 1.000
    C C10 0.5957(3) 0.1338(3) 0.61935(17) 0.0905(14) Uani . . 1.000
    C C11 0.6417(2) 0.1550(2) 0.54889(15) 0.0731(10) Uani . . 1.000
    C C12 0.60000(17) 0.22332(16) 0.24931(12) 0.0432(7) Uani . . 1.000
    C C13 0.56860(19) 0.31146(18) 0.29682(14) 0.0535(8) Uani . . 1.000
    C C14 0.4566(2) 0.3464(2) 0.29578(17) 0.0691(10) Uani . . 1.000
    C C15 0.3765(2) 0.2949(2) 0.2464(2) 0.0809(13) Uani . . 1.000
    C C16 0.4051(2) 0.2077(3) 0.1996(2) 0.0851(13) Uani . . 1.000
    C C17 0.5172(2) 0.1703(2) 0.20123(15) 0.0634(9) Uani . . 1.000
    C C18 0.77882(17) 0.17385(16) 0.10816(11) 0.0417(7) Uani . . 1.000
    C C19 0.6918(2) 0.2070(2) 0.05454(13) 0.0628(9) Uani . . 1.000
    C C20 0.6729(3) 0.1504(3) -0.01611(15) 0.0865(13) Uani . . 1.000
    C C21 0.7429(3) 0.0629(3) -0.03176(16) 0.0877(13) Uani . . 1.000
    C C22 0.8274(3) 0.0266(2) 0.01933(17) 0.0858(13) Uani . . 1.000
    C C23 0.8452(2) 0.08283(19) 0.09060(14) 0.0633(9) Uani . . 1.000
    C C24 1.00575(18) 0.09376(19) 0.31729(13) 0.0483(8) Uani . . 1.000
    C C25 1.1220(2) 0.1214(2) 0.28961(16) 0.0707(10) Uani . . 1.000
    C C26 1.0152(2) 0.0571(2) 0.40307(14) 0.0725(10) Uani . . 1.000
    H H1 0.7025(18) 0.0224(18) 0.3959(12) 0.0513 Uiso . . 1.000
    H H2 0.7978(19) 0.3806(18) 0.2186(13) 0.0546 Uiso . . 1.000
    H H5 0.84238 0.37658 0.37026 0.0709 Uiso . . 1.000
    H H7 0.65998 -0.10545 0.49308 0.0653 Uiso . . 1.000
    H H8 0.58498 -0.13698 0.61205 0.0891 Uiso . . 1.000
    H H9 0.54382 0.01370 0.69032 0.1016 Uiso . . 1.000
    H H10 0.57890 0.19449 0.65141 0.1082 Uiso . . 1.000
    H H11 0.65640 0.22924 0.53375 0.0877 Uiso . . 1.000
    H H13 0.62383 0.34762 0.32991 0.0642 Uiso . . 1.000
    H H14 0.43608 0.40471 0.32866 0.0830 Uiso . . 1.000
    H H15 0.30121 0.31969 0.24457 0.0971 Uiso . . 1.000
    H H16 0.34924 0.17291 0.16623 0.1022 Uiso . . 1.000
    H H17 0.53617 0.10956 0.16989 0.0761 Uiso . . 1.000
    H H19 0.64536 0.26790 0.06595 0.0754 Uiso . . 1.000
    H H20 0.61343 0.17187 -0.05218 0.1038 Uiso . . 1.000
    H H22 0.87298 -0.03469 0.00730 0.1031 Uiso . . 1.000
    H H23 0.90295 0.05841 0.12698 0.0760 Uiso . . 1.000
    H H24 0.9756(19) 0.0315(18) 0.2877(12) 0.0580 Uiso . . 1.000
    H H25A 1.17269 0.05848 0.30093 0.1061 Uiso . . 1.000
    H H25B 1.15192 0.18810 0.31628 0.1061 Uiso . . 1.000
    H H25C 1.11487 0.13507 0.23406 0.1061 Uiso . . 1.000
    H H26A 1.06946 -0.00373 0.41036 0.1087 Uiso . . 1.000
    H H26B 0.94205 0.03156 0.41737 0.1087 Uiso . . 1.000
    H H26C 1.03999 0.12047 0.43554 0.1087 Uiso . . 1.000
loop_
    _atom_site_aniso_label
    _atom_site_aniso_U_11
    _atom_site_aniso_U_22
    _atom_site_aniso_U_33
    _atom_site_aniso_U_12
    _atom_site_aniso_U_13
    _atom_site_aniso_U_23
    F1 0.231(3) 0.1278(16) 0.0649(12) -0.0243(16) -0.0177(13) -0.0448(11)
    O1 0.0387(8) 0.0528(8) 0.0357(8) -0.0054(6) -0.0016(6) 0.0093(6)
    O2 0.0619(10) 0.0324(7) 0.0409(8) -0.0028(6) -0.0034(7) 0.0037(6)
    O3 0.0471(8) 0.0307(6) 0.0361(7) -0.0042(6) -0.0036(6) 0.0030(5)
    O4 0.0506(9) 0.0456(8) 0.0549(9) -0.0083(7) -0.0120(7) -0.0004(7)
    O5 0.0700(11) 0.0434(8) 0.0632(11) -0.0068(8) 0.0008(8) -0.0020(7)
    O6 0.0906(12) 0.0504(9) 0.0464(9) -0.0176(8) 0.0105(8) -0.0098(7)
    N1 0.0522(11) 0.0422(9) 0.0347(10) -0.0061(8) 0.0080(8) -0.0016(7)
    C1 0.0396(12) 0.0348(10) 0.0362(11) -0.0016(8) -0.0044(8) 0.0063(8)
    C2 0.0416(12) 0.0293(9) 0.0364(11) -0.0029(8) -0.0024(8) 0.0022(8)
    C3 0.0414(11) 0.0322(9) 0.0339(11) -0.0048(8) -0.0032(8) 0.0015(8)
    C4 0.0437(12) 0.0412(10) 0.0329(11) -0.0068(9) -0.0064(9) 0.0042(8)
    C5 0.0492(12) 0.0423(11) 0.0357(11) -0.0021(9) -0.0004(9) 0.0002(9)
    C6 0.0379(12) 0.0577(12) 0.0334(11) -0.0021(10) 0.0024(9) 0.0001(10)
    C7 0.0486(13) 0.0631(14) 0.0525(14) 0.0022(11) 0.0090(11) 0.0138(11)
    C8 0.0561(16) 0.103(2) 0.0640(17) -0.0041(14) 0.0080(13) 0.0336(16)
    C9 0.0597(18) 0.156(3) 0.0398(15) -0.0171(19) 0.0110(12) 0.0042(18)
    C10 0.087(2) 0.124(3) 0.0645(19) -0.0228(19) 0.0319(16) -0.0354(18)
    C11 0.0829(19) 0.0770(17) 0.0628(17) -0.0140(14) 0.0274(14) -0.0194(14)
    C12 0.0416(12) 0.0378(10) 0.0497(12) -0.0045(9) -0.0002(10) 0.0081(9)
    C13 0.0451(14) 0.0472(12) 0.0682(16) 0.0003(10) 0.0045(11) 0.0015(11)
    C14 0.0549(16) 0.0530(14) 0.101(2) 0.0052(12) 0.0171(15) 0.0081(13)
    C15 0.0405(15) 0.0652(17) 0.137(3) 0.0015(13) 0.0072(16) 0.0209(18)
    C16 0.0458(16) 0.0774(19) 0.128(3) -0.0130(14) -0.0190(16) -0.0045(18)
    C17 0.0509(15) 0.0561(14) 0.0810(18) -0.0072(12) -0.0098(12) -0.0047(12)
    C18 0.0531(13) 0.0367(10) 0.0343(11) -0.0045(9) -0.0031(9) 0.0058(8)
    C19 0.0784(18) 0.0555(14) 0.0507(14) 0.0011(12) -0.0196(12) 0.0020(11)
    C20 0.120(3) 0.080(2) 0.0526(17) -0.0065(18) -0.0373(16) -0.0018(14)
    C21 0.142(3) 0.0704(19) 0.0476(16) -0.0215(19) -0.0116(18) -0.0167(14)
    C22 0.126(3) 0.0653(17) 0.0657(19) 0.0120(17) 0.0044(18) -0.0192(14)
    C23 0.0869(19) 0.0527(13) 0.0489(14) 0.0085(13) -0.0044(12) -0.0052(11)
    C24 0.0447(13) 0.0498(12) 0.0488(14) 0.0012(10) -0.0073(10) 0.0072(10)
    C25 0.0432(14) 0.0843(18) 0.0840(19) 0.0059(12) 0.0013(13) 0.0167(14)
    C26 0.0714(17) 0.0825(18) 0.0613(16) 0.0128(14) -0.0092(13) 0.0265(13)
_geom_special_details
;
Bond distances, angles <i>etc</i>. have been calculated using the rounded
fractional coordinates. All su's are estimated from the variances of the
(full) variance-covariance matrix. The cell e.s.d.'s are taken into account in
the estimation of distances, angles and torsion angles
;
loop_
    _geom_bond_atom_site_label_1
    _geom_bond_atom_site_label_2
    _geom_bond_site_symmetry_1
    _geom_bond_site_symmetry_2
    _geom_bond_distance
    _geom_bond_publ_flag
    F1 C21 . . 1.365(3) no
    O1 C1 . . 1.423(2) no
    O1 C4 . . 1.418(2) no
    O2 C1 . . 1.397(2) no
    O3 C2 . . 1.450(2) no
    O3 C3 . . 1.438(2) no
    O4 O5 . . 1.461(2) no
    O4 C4 . . 1.407(2) no
    O6 C5 . . 1.229(2) no
    O2 H2 . . 0.84(2) no
    O5 H5 . . 0.8200 no
    N1 C5 . . 1.331(3) no
    N1 C6 . . 1.415(3) no
    N1 H1 . . 0.86(2) no
    C1 C18 . . 1.515(3) no
    C1 C2 . . 1.533(3) no
    C2 C3 . . 1.470(3) no
    C2 C12 . . 1.485(3) no
    C3 C4 . . 1.521(3) no
    C3 C5 . . 1.503(3) no
    C4 C24 . . 1.530(3) no
    C6 C11 . . 1.378(3) no
    C6 C7 . . 1.373(3) no
    C7 C8 . . 1.380(3) no
    C8 C9 . . 1.363(5) no
    C9 C10 . . 1.350(5) no
    C10 C11 . . 1.380(4) no
    C12 C17 . . 1.374(3) no
    C12 C13 . . 1.384(3) no
    C13 C14 . . 1.378(3) no
    C14 C15 . . 1.357(4) no
    C15 C16 . . 1.358(4) no
    C16 C17 . . 1.387(3) no
    C18 C19 . . 1.376(3) no
    C18 C23 . . 1.371(3) no
    C19 C20 . . 1.381(4) no
    C20 C21 . . 1.356(5) no
    C21 C22 . . 1.340(5) no
    C22 C23 . . 1.387(4) no
    C24 C25 . . 1.516(3) no
    C24 C26 . . 1.524(3) no
    C7 H7 . . 0.9300 no
    C8 H8 . . 0.9300 no
    C9 H9 . . 0.9300 no
    C10 H10 . . 0.9300 no
    C11 H11 . . 0.9300 no
    C13 H13 . . 0.9300 no
    C14 H14 . . 0.9300 no
    C15 H15 . . 0.9300 no
    C16 H16 . . 0.9300 no
    C17 H17 . . 0.9300 no
    C19 H19 . . 0.9300 no
    C20 H20 . . 0.9300 no
    C22 H22 . . 0.9300 no
    C23 H23 . . 0.9300 no
    C24 H24 . . 0.94(2) no
    C25 H25A . . 0.9600 no
    C25 H25B . . 0.9600 no
    C25 H25C . . 0.9600 no
    C26 H26A . . 0.9600 no
    C26 H26B . . 0.9600 no
    C26 H26C . . 0.9600 no
loop_
    _geom_angle_atom_site_label_1
    _geom_angle_atom_site_label_2
    _geom_angle_atom_site_label_3
    _geom_angle_site_symmetry_1
    _geom_angle_site_symmetry_2
    _geom_angle_site_symmetry_3
    _geom_angle
    _geom_angle_publ_flag
    C1 O1 C4 . . . 113.66(14) no
    C2 O3 C3 . . . 61.20(11) no
    O5 O4 C4 . . . 110.25(14) no
    C1 O2 H2 . . . 105.3(14) no
    O4 O5 H5 . . . 109.00 no
    C5 N1 C6 . . . 127.44(17) no
    C5 N1 H1 . . . 116.4(14) no
    C6 N1 H1 . . . 116.1(14) no
    O1 C1 C2 . . . 104.45(14) no
    O1 C1 C18 . . . 107.99(15) no
    O1 C1 O2 . . . 111.48(15) no
    O2 C1 C2 . . . 110.37(15) no
    O2 C1 C18 . . . 108.49(15) no
    C2 C1 C18 . . . 114.03(15) no
    O3 C2 C3 . . . 58.97(11) no
    O3 C2 C12 . . . 118.22(15) no
    C1 C2 C3 . . . 106.41(15) no
    O3 C2 C1 . . . 109.96(14) no
    C1 C2 C12 . . . 121.45(16) no
    C3 C2 C12 . . . 125.76(17) no
    O3 C3 C5 . . . 118.09(15) no
    C4 C3 C5 . . . 121.71(16) no
    C2 C3 C4 . . . 108.17(15) no
    C2 C3 C5 . . . 123.01(16) no
    O3 C3 C2 . . . 59.83(11) no
    O3 C3 C4 . . . 110.33(15) no
    O4 C4 C24 . . . 105.89(16) no
    C3 C4 C24 . . . 115.00(16) no
    O1 C4 C24 . . . 108.21(16) no
    O1 C4 O4 . . . 110.64(15) no
    O1 C4 C3 . . . 104.07(15) no
    O4 C4 C3 . . . 112.99(15) no
    O6 C5 N1 . . . 124.85(18) no
    N1 C5 C3 . . . 116.01(16) no
    O6 C5 C3 . . . 119.15(17) no
    N1 C6 C11 . . . 122.63(19) no
    C7 C6 C11 . . . 119.54(19) no
    N1 C6 C7 . . . 117.81(18) no
    C6 C7 C8 . . . 120.1(2) no
    C7 C8 C9 . . . 120.2(3) no
    C8 C9 C10 . . . 119.8(3) no
    C9 C10 C11 . . . 121.2(3) no
    C6 C11 C10 . . . 119.2(2) no
    C2 C12 C13 . . . 120.23(18) no
    C2 C12 C17 . . . 120.97(18) no
    C13 C12 C17 . . . 118.8(2) no
    C12 C13 C14 . . . 120.9(2) no
    C13 C14 C15 . . . 119.4(2) no
    C14 C15 C16 . . . 120.7(2) no
    C15 C16 C17 . . . 120.4(3) no
    C12 C17 C16 . . . 119.8(2) no
    C19 C18 C23 . . . 118.79(19) no
    C1 C18 C19 . . . 120.47(18) no
    C1 C18 C23 . . . 120.69(18) no
    C18 C19 C20 . . . 120.5(2) no
    C19 C20 C21 . . . 118.6(3) no
    F1 C21 C20 . . . 119.1(3) no
    F1 C21 C22 . . . 118.0(3) no
    C20 C21 C22 . . . 122.9(3) no
    C21 C22 C23 . . . 118.3(3) no
    C18 C23 C22 . . . 120.9(2) no
    C4 C24 C26 . . . 113.12(18) no
    C25 C24 C26 . . . 111.13(19) no
    C4 C24 C25 . . . 112.29(18) no
    C6 C7 H7 . . . 120.00 no
    C8 C7 H7 . . . 120.00 no
    C7 C8 H8 . . . 120.00 no
    C9 C8 H8 . . . 120.00 no
    C8 C9 H9 . . . 120.00 no
    C10 C9 H9 . . . 120.00 no
    C9 C10 H10 . . . 119.00 no
    C11 C10 H10 . . . 119.00 no
    C6 C11 H11 . . . 120.00 no
    C10 C11 H11 . . . 120.00 no
    C12 C13 H13 . . . 120.00 no
    C14 C13 H13 . . . 120.00 no
    C13 C14 H14 . . . 120.00 no
    C15 C14 H14 . . . 120.00 no
    C14 C15 H15 . . . 120.00 no
    C16 C15 H15 . . . 120.00 no
    C15 C16 H16 . . . 120.00 no
    C17 C16 H16 . . . 120.00 no
    C12 C17 H17 . . . 120.00 no
    C16 C17 H17 . . . 120.00 no
    C18 C19 H19 . . . 120.00 no
    C20 C19 H19 . . . 120.00 no
    C19 C20 H20 . . . 121.00 no
    C21 C20 H20 . . . 121.00 no
    C21 C22 H22 . . . 121.00 no
    C23 C22 H22 . . . 121.00 no
    C18 C23 H23 . . . 120.00 no
    C22 C23 H23 . . . 120.00 no
    C4 C24 H24 . . . 104.8(14) no
    C25 C24 H24 . . . 108.0(14) no
    C26 C24 H24 . . . 107.0(13) no
    C24 C25 H25A . . . 109.00 no
    C24 C25 H25B . . . 109.00 no
    C24 C25 H25C . . . 109.00 no
    H25A C25 H25B . . . 110.00 no
    H25A C25 H25C . . . 109.00 no
    H25B C25 H25C . . . 109.00 no
    C24 C26 H26A . . . 109.00 no
    C24 C26 H26B . . . 109.00 no
    C24 C26 H26C . . . 109.00 no
    H26A C26 H26B . . . 109.00 no
    H26A C26 H26C . . . 109.00 no
    H26B C26 H26C . . . 109.00 no
loop_
    _geom_torsion_atom_site_label_1
    _geom_torsion_atom_site_label_2
    _geom_torsion_atom_site_label_3
    _geom_torsion_atom_site_label_4
    _geom_torsion_site_symmetry_1
    _geom_torsion_site_symmetry_2
    _geom_torsion_site_symmetry_3
    _geom_torsion_site_symmetry_4
    _geom_torsion
    _geom_torsion_publ_flag
    C4 O1 C1 O2 . . . . 100.71(17) no
    C4 O1 C1 C2 . . . . -18.48(18) no
    C4 O1 C1 C18 . . . . -140.20(15) no
    C1 O1 C4 O4 . . . . -103.48(17) no
    C1 O1 C4 C3 . . . . 18.17(19) no
    C1 O1 C4 C24 . . . . 140.93(16) no
    C3 O3 C2 C1 . . . . 97.59(16) no
    C3 O3 C2 C12 . . . . -116.82(19) no
    C2 O3 C3 C4 . . . . -99.75(16) no
    C2 O3 C3 C5 . . . . 113.84(19) no
    O5 O4 C4 O1 . . . . 68.46(18) no
    O5 O4 C4 C3 . . . . -47.78(19) no
    O5 O4 C4 C24 . . . . -174.52(14) no
    C6 N1 C5 O6 . . . . 0.3(3) no
    C6 N1 C5 C3 . . . . -179.54(18) no
    C5 N1 C6 C7 . . . . -161.4(2) no
    C5 N1 C6 C11 . . . . 20.3(3) no
    O1 C1 C2 O3 . . . . -51.65(17) no
    O1 C1 C2 C3 . . . . 10.65(18) no
    O1 C1 C2 C12 . . . . 164.07(15) no
    O2 C1 C2 O3 . . . . -171.59(14) no
    O2 C1 C2 C3 . . . . -109.29(16) no
    O2 C1 C2 C12 . . . . 44.1(2) no
    C18 C1 C2 O3 . . . . 66.0(2) no
    C18 C1 C2 C3 . . . . 128.30(16) no
    C18 C1 C2 C12 . . . . -78.3(2) no
    O1 C1 C18 C19 . . . . -160.88(18) no
    O1 C1 C18 C23 . . . . 21.9(2) no
    O2 C1 C18 C19 . . . . -39.9(2) no
    O2 C1 C18 C23 . . . . 142.86(19) no
    C2 C1 C18 C19 . . . . 83.5(2) no
    C2 C1 C18 C23 . . . . -93.7(2) no
    O3 C2 C3 C4 . . . . 103.43(15) no
    O3 C2 C3 C5 . . . . -105.77(18) no
    C1 C2 C3 O3 . . . . -103.78(15) no
    C1 C2 C3 C4 . . . . -0.35(19) no
    C1 C2 C3 C5 . . . . 150.45(16) no
    C12 C2 C3 O3 . . . . 104.29(19) no
    C12 C2 C3 C4 . . . . -152.28(17) no
    C12 C2 C3 C5 . . . . -1.5(3) no
    O3 C2 C12 C13 . . . . 121.7(2) no
    O3 C2 C12 C17 . . . . -60.0(3) no
    C1 C2 C12 C13 . . . . -96.8(2) no
    C1 C2 C12 C17 . . . . 81.5(2) no
    C3 C2 C12 C13 . . . . 51.3(3) no
    C3 C2 C12 C17 . . . . -130.4(2) no
    O3 C3 C4 O1 . . . . 53.64(18) no
    O3 C3 C4 O4 . . . . 173.71(14) no
    O3 C3 C4 C24 . . . . -64.6(2) no
    C2 C3 C4 O1 . . . . -10.10(19) no
    C2 C3 C4 O4 . . . . 109.97(17) no
    C2 C3 C4 C24 . . . . -128.29(17) no
    C5 C3 C4 O1 . . . . -161.36(16) no
    C5 C3 C4 O4 . . . . -41.3(2) no
    C5 C3 C4 C24 . . . . 80.5(2) no
    O3 C3 C5 O6 . . . . -166.15(17) no
    O3 C3 C5 N1 . . . . 13.7(3) no
    C2 C3 C5 O6 . . . . -95.6(2) no
    C2 C3 C5 N1 . . . . 84.3(2) no
    C4 C3 C5 O6 . . . . 51.4(3) no
    C4 C3 C5 N1 . . . . -128.75(19) no
    O1 C4 C24 C25 . . . . 58.3(2) no
    O1 C4 C24 C26 . . . . -174.90(17) no
    O4 C4 C24 C25 . . . . -60.3(2) no
    O4 C4 C24 C26 . . . . 66.5(2) no
    C3 C4 C24 C25 . . . . 174.17(18) no
    C3 C4 C24 C26 . . . . -59.1(2) no
    N1 C6 C7 C8 . . . . -178.3(2) no
    C11 C6 C7 C8 . . . . 0.1(3) no
    N1 C6 C11 C10 . . . . 177.7(2) no
    C7 C6 C11 C10 . . . . -0.6(4) no
    C6 C7 C8 C9 . . . . 0.4(4) no
    C7 C8 C9 C10 . . . . -0.4(4) no
    C8 C9 C10 C11 . . . . -0.1(4) no
    C9 C10 C11 C6 . . . . 0.6(4) no
    C2 C12 C13 C14 . . . . 177.9(2) no
    C17 C12 C13 C14 . . . . -0.5(3) no
    C2 C12 C17 C16 . . . . -176.6(2) no
    C13 C12 C17 C16 . . . . 1.7(4) no
    C12 C13 C14 C15 . . . . -1.2(4) no
    C13 C14 C15 C16 . . . . 1.7(4) no
    C14 C15 C16 C17 . . . . -0.4(5) no
    C15 C16 C17 C12 . . . . -1.3(4) no
    C1 C18 C19 C20 . . . . -178.2(2) no
    C23 C18 C19 C20 . . . . -0.9(3) no
    C1 C18 C23 C22 . . . . 179.0(2) no
    C19 C18 C23 C22 . . . . 1.7(3) no
    C18 C19 C20 C21 . . . . -1.0(4) no
    C19 C20 C21 F1 . . . . -177.8(3) no
    C19 C20 C21 C22 . . . . 2.2(5) no
    F1 C21 C22 C23 . . . . 178.6(3) no
    C20 C21 C22 C23 . . . . -1.4(5) no
    C21 C22 C23 C18 . . . . -0.6(4) no
loop_
    _geom_hbond_atom_site_label_D
    _geom_hbond_atom_site_label_H
    _geom_hbond_atom_site_label_A
    _geom_hbond_site_symmetry_A
    _geom_hbond_distance_DH
    _geom_hbond_distance_HA
    _geom_hbond_distance_DA
    _geom_hbond_angle_DHA
    _geom_hbond_publ_flag
    N1 H1 O3 . 0.86(2) 2.36(2) 2.780(2) 110.8(17) yes
    N1 H1 O2 2_645 0.86(2) 2.37(2) 3.216(2) 168.0(18) yes
    O2 H2 O5 . 0.84(2) 2.15(2) 2.920(2) 152(2) yes
    O2 H2 O3 2_655 0.84(2) 2.35(2) 2.8188(18) 116.1(18) yes
    O5 H5 O6 . 0.8200 1.9900 2.655(2) 138.00 yes
