# Supplementary material for: Degradation of atorvastatin: (1R,2S,4S,5S)-4-(4-fluoro­phen­yl)-2-hydro­peroxy-4-hydr­oxy-2-isopropyl-N,5-diphenyl-3,6-dioxabicyclo­[3.1.0]hexane-1-carboxamide
Source: Acta Crystallogr Sect E Struct Rep Online. 2008 Jul 19;64(Pt 8):o1548. doi: 10.1107/S1600536808022265 (PMC2962052; doi:10.1107/S1600536808022265)
Supplement: Supplementary file 2 [file e-64-o1548-Isup2.hkl]

#
# h,k,l, Fc-squared, Fo-squared, sigma(Fo-squared) and status flag
#
data_I
_shelx_title ' ATOR_0m in P2(1)/n'
_shelx_refln_list_code          4
_shelx_F_calc_maximum      166.43
_exptl_crystal_F_000       976.00
_reflns_d_resolution_high  0.7691
 
loop_
 _symmetry_equiv_pos_as_xyz
 'x, y, z'
 '-x+1/2, y+1/2, -z+1/2'
 '-x, -y, -z'
 'x-1/2, -y-1/2, z-1/2'
 
_cell_length_a    11.7560
_cell_length_b    11.7489
_cell_length_c    17.0889
_cell_angle_alpha  90.000
_cell_angle_beta   94.438
_cell_angle_gamma  90.000
 
_shelx_F_squared_multiplier     1.000
 
loop_
 _refln_index_h
 _refln_index_k
 _refln_index_l
 _refln_F_squared_calc
 _refln_F_squared_meas
 _refln_F_squared_sigma
 _refln_observed_status
   2   0   0    13284.91    13609.54    156.48 o
   4   0   0       80.62       72.12      3.73 o
   6   0   0     2644.14     2783.80     46.63 o
   8   0   0      226.64      232.75     11.79 o
  10   0   0      421.86      333.63     15.58 o
  12   0   0        0.00       -8.81      8.81 o
  14   0   0       13.46       18.99     14.50 o
   1   1   0      324.19      374.28      5.24 o
   2   1   0     2631.95     2552.90     23.81 o
   3   1   0     5960.87     6163.46     56.12 o
   4   1   0       50.31       47.48      2.49 o
   5   1   0       78.49       97.93      3.81 o
   6   1   0      849.45      896.84     14.21 o
   7   1   0      241.12      226.61      7.13 o
   8   1   0      811.24      807.15     15.76 o
   9   1   0        6.24        4.97      4.23 o
  10   1   0      102.87      109.40      7.34 o
  11   1   0        0.83        2.85      5.35 o
  12   1   0        0.19        7.94      7.17 o
  13   1   0        1.10       -3.34      7.59 o
  14   1   0        0.09        1.46      8.81 o
  15   1   0       13.90       20.01     16.51 o
   1   2   0    19241.18    19856.44    234.08 o
   2   2   0      288.35      269.97      3.60 o
   3   2   0     4494.38     4431.55     40.87 o
   4   2   0      103.29       94.19      3.45 o
   5   2   0      811.85      957.97     12.39 o
   6   2   0     1137.30     1197.48     16.27 o
   7   2   0       92.90       99.39      5.59 o
   8   2   0      188.45      229.67      8.34 o
   9   2   0       41.49       24.08      5.42 o
  10   2   0      375.74      426.57     13.68 o
  11   2   0       54.43       57.18      7.73 o
  12   2   0       97.43       77.95     26.45 o
  13   2   0        4.58        3.99      7.40 o
  14   2   0        0.15        8.05     13.74 o
  15   2   0        3.78       -5.95     14.41 o
   1   3   0       27.43       22.85      1.47 o
   2   3   0      537.36      573.46      7.02 o
   3   3   0        0.82        0.10      1.30 o
   4   3   0        0.71        3.71      1.87 o
   5   3   0      689.25      685.90     10.22 o
   6   3   0     1303.04     1385.45     18.00 o
   7   3   0      491.83      507.55      9.87 o
   8   3   0       53.16       73.96      5.59 o
   9   3   0       57.66       46.47      5.38 o
  10   3   0       27.00       19.17      6.39 o
  11   3   0        2.02       -2.63      5.43 o
  12   3   0       29.41       34.32     12.11 o
  13   3   0        8.50       -9.52      9.52 o
  14   3   0        0.59       -3.73     13.16 o
   1   4   0      318.55      343.31      8.48 o
   2   4   0       17.05       15.10      1.53 o
   3   4   0     1865.99     1786.92     21.00 o
   4   4   0       59.27       49.53      3.34 o
   5   4   0      263.51      261.53      6.06 o
   6   4   0      117.34      147.20      4.99 o
   7   4   0      119.02      130.97      5.90 o
   8   4   0      285.90      256.92      8.29 o
   9   4   0       45.97       62.52      6.89 o
  10   4   0       30.43       14.48      7.00 o
  11   4   0      272.68      270.62     15.65 o
  12   4   0       11.90       12.79      8.55 o
  13   4   0        0.89        5.90     11.03 o
  14   4   0        0.49        5.36     11.54 o
   1   5   0        6.96        9.42      3.35 o
   2   5   0      425.07      386.12      6.70 o
   3   5   0     1292.39     1319.02     15.95 o
   4   5   0       58.48       68.94      3.28 o
   5   5   0      650.50      643.44     11.80 o
   6   5   0      631.05      641.84     11.40 o
   7   5   0      438.88      450.21      9.44 o
   8   5   0      127.91      143.34     11.80 o
   9   5   0        2.04        0.57      6.18 o
  10   5   0        0.23       -7.38      7.38 o
  11   5   0        1.24       -7.51      7.51 o
  12   5   0        4.56       13.50      9.23 o
  13   5   0        1.41        0.75     10.88 o
  14   5   0        0.21       21.79     12.94 o
   1   6   0     4702.90     4578.61    130.24 o
   2   6   0        2.95        3.55      2.07 o
   3   6   0      211.66      265.70      5.47 o
   4   6   0       26.07       22.64      2.34 o
   5   6   0        7.46        3.15      2.62 o
   6   6   0      134.91      139.81      5.41 o
   7   6   0      603.36      641.44     14.67 o
   8   6   0      144.57      139.12      9.58 o
   9   6   0      116.03       90.82      9.84 o
  10   6   0       14.80        8.58     10.29 o
  11   6   0       19.45       14.32      8.65 o
  12   6   0       13.03       19.33     10.10 o
  13   6   0        0.09        2.93     10.16 o
  14   6   0       20.57       17.36     16.60 o
   1   7   0       40.48       35.27      4.29 o
   2   7   0        6.10        9.01      5.50 o
   3   7   0        3.36        8.25      2.11 o
   4   7   0       24.09       27.68      3.29 o
   5   7   0      160.16      168.59      5.40 o
   6   7   0        9.44        6.53      3.46 o
   7   7   0       37.47       33.77      6.25 o
   8   7   0       30.79       27.40      7.62 o
   9   7   0       10.50       10.00      7.38 o
  10   7   0        0.04        1.37      7.85 o
  11   7   0       16.76       44.13     10.40 o
  12   7   0        0.74       -6.63      9.26 o
  13   7   0       30.58       39.88     11.78 o
   1   8   0       47.85       53.21      5.11 o
   2   8   0       22.33       31.95      5.37 o
   3   8   0       45.33       47.72      4.91 o
   4   8   0      282.08      288.50      6.17 o
   5   8   0      139.04      149.62      5.68 o
   6   8   0      123.00      104.42      7.81 o
   7   8   0      231.55      223.35     10.43 o
   8   8   0        0.03       -6.39      6.39 o
   9   8   0       90.80       93.71     10.57 o
  10   8   0       33.20       19.60      8.94 o
  11   8   0        1.07        0.01      8.95 o
  12   8   0       63.19       95.67     13.42 o
   1   9   0       45.33       42.89      4.70 o
   2   9   0        0.44       -4.29      4.29 o
   3   9   0       39.32       30.56      3.50 o
   4   9   0      601.87      602.37     10.56 o
   5   9   0        1.63        3.46      4.35 o
   6   9   0      537.42      521.63     14.46 o
   7   9   0      124.26      108.37      9.50 o
   8   9   0       17.29        9.41      7.35 o
   9   9   0        4.00        8.62      8.01 o
  10   9   0       45.69       58.89     10.81 o
  11   9   0        5.43       -5.18      9.10 o
  12   9   0        2.31       -2.99      9.84 o
   1  10   0      856.86      841.08     26.89 o
   2  10   0      374.14      316.53     14.94 o
   3  10   0      375.41      355.69      9.83 o
   4  10   0      103.35      108.33      4.93 o
   5  10   0      139.25      126.18      7.43 o
   6  10   0       62.37       70.43      6.84 o
   7  10   0       21.93       30.36      7.59 o
   8  10   0        0.45       -0.92      7.32 o
   9  10   0      158.02      164.22     19.68 o
  10  10   0       15.02       17.59      9.58 o
  11  10   0        0.61       -8.49     18.03 o
   2  11   0       31.76       38.77      6.24 o
   3  11   0        7.02        0.96      4.52 o
   4  11   0      189.12      187.71      6.93 o
   5  11   0       41.10       35.83      6.56 o
   6  11   0      205.02      211.76     11.35 o
   7  11   0        1.22       -5.46      6.37 o
   8  11   0       80.05       84.89     21.62 o
   9  11   0        0.06       -8.27      8.27 o
  10  11   0       11.51       18.02     10.14 o
   2  12   0      350.62      347.09     11.72 o
   3  12   0       37.51       54.91      6.22 o
   4  12   0      460.12      442.82     11.02 o
   5  12   0       19.46       22.60      6.45 o
   6  12   0        4.42        3.28      6.61 o
   7  12   0        3.46       -2.27      9.03 o
   8  12   0        0.90       -4.73      7.98 o
   9  12   0        1.48        3.73      9.00 o
   2  13   0        0.14        3.03      8.20 o
   3  13   0        1.90       -1.57      4.55 o
   4  13   0      138.79      140.34      8.17 o
   5  13   0       18.39       17.56      4.99 o
   6  13   0       14.04        2.90      6.82 o
   7  13   0        5.55       -4.08      8.52 o
   2  14   0        1.14        1.26      8.96 o
   3  14   0       12.42       21.54      5.76 o
   4  14   0        0.61        7.28      6.57 o
   5  14   0        2.48       -2.05      6.28 o
   6  14   0        2.26       -2.48      6.94 o
   2  15   0        0.20       12.08     10.74 o
 -13   0   1       23.81       23.02     13.59 o
 -11   0   1       22.01       38.17     10.60 o
  -9   0   1        3.67       -0.07      5.11 o
  -7   0   1       15.18       11.39      4.88 o
  -5   0   1    10735.72    11736.99    150.29 o
  -3   0   1       89.99       98.62      3.78 o
  -1   0   1    16052.70    11987.10    342.22 o
   1   0   1    27558.00    28911.15   1704.17 o
   3   0   1    27104.06    29001.58    331.53 o
   5   0   1     1003.22     1150.70     19.19 o
   7   0   1       37.11       31.63      7.10 o
   9   0   1      612.40      597.55     19.72 o
  11   0   1        0.12        5.39      8.00 o
  13   0   1       41.73       58.03     16.16 o
 -15   1   1        7.52       15.26     15.90 o
 -14   1   1       34.30       39.29     11.11 o
 -13   1   1        1.62       -0.06      9.12 o
 -12   1   1        0.76       -2.86      9.10 o
 -11   1   1       14.06        5.07      5.63 o
 -10   1   1      267.18      198.92      8.83 o
  -9   1   1       49.58       50.14      5.35 o
  -8   1   1       81.45       98.23      5.88 o
  -7   1   1       37.87       19.44      3.66 o
  -6   1   1        5.44       -2.59      2.59 o
  -5   1   1       95.38      111.74      3.95 o
  -4   1   1        1.20       -0.11      1.73 o
  -3   1   1     2660.42     2494.21     22.89 o
  -2   1   1     3736.31     3615.30     32.62 o
  -1   1   1      868.34      813.61     10.38 o
   0   1   1     1468.67     1271.11     38.10 o
   1   1   1     1364.79     1376.97     15.64 o
   2   1   1     1066.64      917.65      9.24 o
   3   1   1      412.00      406.99      5.41 o
   4   1   1      565.32      529.87      7.23 o
   5   1   1     1584.77     1697.10     19.45 o
   6   1   1       47.69       55.03      4.01 o
   7   1   1      735.74      715.76     12.96 o
   8   1   1      208.97      179.05     10.62 o
   9   1   1      128.94      128.79      7.87 o
  10   1   1      500.05      550.03     17.69 o
  11   1   1        6.46        6.41      5.56 o
  12   1   1       52.67       31.54      8.39 o
  13   1   1        4.00        7.45      8.92 o
  14   1   1        0.04       -7.70     12.25 o
  15   1   1        1.95       16.42     16.13 o
 -15   2   1       28.95       52.54     19.20 o
 -14   2   1        5.93        0.58     12.75 o
 -13   2   1        4.78        7.74      7.76 o
 -12   2   1       99.11       91.97     10.59 o
 -11   2   1       43.64       26.42      6.76 o
 -10   2   1      257.39      213.07      9.95 o
  -9   2   1      624.35      615.60     15.41 o
  -8   2   1      458.06      452.06     11.42 o
  -7   2   1        7.06        4.66      3.29 o
  -6   2   1       75.14       89.85      4.18 o
  -5   2   1     3946.09     4076.44     41.29 o
  -4   2   1     1782.63     1797.70     20.64 o
  -3   2   1     2290.72     2124.44     20.65 o
  -2   2   1      197.91      153.50      3.15 o
  -1   2   1    20784.46    21458.57    229.55 o
   0   2   1     6589.93     6727.26     81.81 o
   1   2   1     1438.64     1463.78     17.82 o
   2   2   1     4811.32     4662.49     40.52 o
   3   2   1     6613.18     6772.69     61.49 o
   4   2   1      778.74      778.11     10.78 o
   5   2   1     1490.05     1494.11     17.77 o
   6   2   1       20.90       31.02      3.29 o
   7   2   1       75.03       66.02      8.50 o
   8   2   1       33.04       33.94      4.63 o
   9   2   1      175.70      160.36      9.12 o
  10   2   1       99.43       90.99     11.72 o
  11   2   1       44.60       36.88      7.30 o
  12   2   1       66.57       61.08     12.73 o
  13   2   1        0.02       -3.48      7.41 o
  14   2   1        1.34        9.69     12.98 o
  15   2   1       94.77      125.51     22.81 o
 -14   3   1        4.65       -9.86     11.32 o
 -13   3   1        6.88       12.13     10.22 o
 -12   3   1        2.18        1.42      6.55 o
 -11   3   1        0.83       -5.22      5.22 o
 -10   3   1      617.52      664.69     19.31 o
  -9   3   1      657.12      732.23     15.66 o
  -8   3   1       70.82       52.09      4.88 o
  -7   3   1      434.94      385.36      8.49 o
  -6   3   1      310.93      325.02      7.32 o
  -5   3   1       18.42       21.40      2.55 o
  -4   3   1      318.73      290.02      5.41 o
  -3   3   1      150.70      110.14      3.11 o
  -2   3   1     4261.20     4307.22     41.37 o
  -1   3   1     5125.79     5191.48     65.91 o
   0   3   1      332.51      315.16      6.25 o
   1   3   1      395.78      296.65      5.45 o
   2   3   1      994.12      958.14     10.24 o
   3   3   1      736.52      758.54      9.74 o
   4   3   1       18.08       12.76      2.14 o
   5   3   1      995.77     1029.08     17.02 o
   6   3   1       14.84       11.90      2.99 o
   7   3   1      539.69      572.22     10.63 o
   8   3   1      542.97      608.27     12.50 o
   9   3   1        0.80       -4.27      4.27 o
  10   3   1      482.77      473.96     16.22 o
  11   3   1        0.26       -1.07      6.09 o
  12   3   1        3.90       -0.58      9.38 o
  13   3   1        0.02       -5.66     17.17 o
  14   3   1        5.59       -3.30     13.45 o
 -14   4   1        4.45       -0.39     11.80 o
 -13   4   1        4.46       -7.58      9.47 o
 -12   4   1        6.89        1.51      8.17 o
 -11   4   1        0.02       -2.07      7.20 o
 -10   4   1      594.14      551.31     17.42 o
  -9   4   1        0.00        8.28      5.21 o
  -8   4   1      235.82      207.93      7.55 o
  -7   4   1        8.14        7.82      3.84 o
  -6   4   1     1308.02     1471.42     18.98 o
  -5   4   1      262.39      251.32      7.86 o
  -4   4   1      195.63      187.60      5.12 o
  -3   4   1     1239.38     1134.90     14.20 o
  -2   4   1     1003.33      947.37     11.45 o
  -1   4   1      261.89      211.27      6.15 o
   0   4   1       69.74       69.67      2.63 o
   1   4   1      531.53      544.99     10.25 o
   2   4   1        1.40        2.10      1.44 o
   3   4   1     1857.48     1993.65     25.20 o
   4   4   1     2594.45     2560.74     30.26 o
   5   4   1      204.42      188.57      5.30 o
   6   4   1        3.24       -0.66      2.51 o
   7   4   1      511.82      485.05     13.43 o
   8   4   1       94.87       85.95      5.18 o
   9   4   1       48.63       54.70      6.87 o
  10   4   1      142.53      138.73      9.72 o
  11   4   1       64.45       72.91     10.86 o
  12   4   1       26.01       20.80      9.30 o
  13   4   1        3.64       -6.93     10.41 o
  14   4   1       18.33        1.11     13.80 o
 -14   5   1        3.63        9.03     11.52 o
 -13   5   1        2.54       -5.18     11.82 o
 -12   5   1        1.22       11.60      8.99 o
 -11   5   1        2.04       12.39      8.47 o
 -10   5   1      335.64      324.42     16.43 o
  -9   5   1       80.76       66.15      6.98 o
  -8   5   1      184.24      192.57      7.65 o
  -7   5   1       25.81       35.78      4.61 o
  -6   5   1       30.11       26.00      3.36 o
  -5   5   1       15.73       18.20      3.11 o
  -4   5   1       27.09       21.03      2.97 o
  -3   5   1     4863.57     5082.73     51.87 o
  -2   5   1     2682.76     2743.48     35.93 o
  -1   5   1      276.44      229.71      6.50 o
   0   5   1     2882.76     3042.61     62.66 o
   1   5   1       51.88       59.54      3.53 o
   2   5   1      500.07      485.28      9.16 o
   3   5   1      520.31      519.50      7.70 o
   4   5   1     1537.29     1572.46     19.71 o
   5   5   1     1279.36     1399.16     20.58 o
   6   5   1       10.66        7.99      3.01 o
   7   5   1      321.44      347.25     10.67 o
   8   5   1      672.95      658.21     18.05 o
   9   5   1      272.44      299.55     12.44 o
  10   5   1       21.26        9.71     12.85 o
  11   5   1        2.29        9.65      8.37 o
  12   5   1        2.50       -9.45      9.45 o
  13   5   1        0.01       -9.74      9.74 o
  14   5   1        1.56        2.52     12.03 o
 -14   6   1        2.73        7.49     12.87 o
 -13   6   1        6.91       18.86     11.10 o
 -12   6   1       50.82       65.33     18.63 o
 -11   6   1       46.86       42.48     10.31 o
 -10   6   1      162.02      183.93     23.66 o
  -9   6   1       91.77       85.42      9.77 o
  -8   6   1        8.64        6.84      8.13 o
  -7   6   1       27.16       15.91      3.52 o
  -6   6   1       36.79       32.37      3.58 o
  -5   6   1       48.15       62.22      4.17 o
  -4   6   1      208.80      229.40      4.96 o
  -3   6   1      409.40      472.58      7.85 o
  -2   6   1      719.11      816.17     13.46 o
  -1   6   1      100.46       66.67      5.28 o
   1   6   1       44.08       46.73      3.18 o
   2   6   1      220.86      256.68      6.01 o
   3   6   1      250.12      279.42      5.74 o
   4   6   1        9.44       14.69      2.43 o
   5   6   1       34.05       34.15      3.53 o
   6   6   1     1723.16     1738.89     23.29 o
   7   6   1        4.95        6.42      3.66 o
   8   6   1        1.38       -4.51      4.51 o
   9   6   1        1.71       -6.26      6.26 o
  10   6   1      208.72      193.64     13.74 o
  11   6   1        0.03        0.34      8.14 o
  12   6   1       36.79       71.12     11.91 o
  13   6   1        1.61       -5.89     10.36 o
 -13   7   1        1.16       -0.07     10.25 o
 -12   7   1        0.13        3.68      9.92 o
 -11   7   1       40.47       44.18     10.33 o
 -10   7   1       23.46       25.05      8.90 o
  -9   7   1       19.33       14.76      7.74 o
  -8   7   1       52.84       54.54      8.47 o
  -7   7   1      120.04       91.26      7.60 o
  -6   7   1       24.56       23.54      3.23 o
  -5   7   1       12.89        8.24      2.39 o
  -4   7   1       38.75       34.28      2.75 o
  -3   7   1      105.23      144.25      4.61 o
  -2   7   1      199.95      182.45      6.75 o
  -1   7   1        8.64        5.69      3.24 o
   1   7   1     1574.83     1621.00     48.77 o
   2   7   1       97.32       83.89      4.04 o
   3   7   1      125.18      110.06      5.29 o
   4   7   1      212.51      223.64      6.81 o
   5   7   1        7.14        2.83      2.45 o
   6   7   1      194.77      195.30      6.36 o
   7   7   1      138.00      119.11      8.38 o
   8   7   1       84.52      106.81     15.44 o
   9   7   1       47.69       60.36      9.50 o
  10   7   1       40.94       32.88      9.40 o
  11   7   1        6.93       13.35      8.43 o
  12   7   1       10.82       -1.79     11.10 o
  13   7   1        8.55       18.36     11.08 o
 -13   8   1        0.81       19.60     16.54 o
 -12   8   1       25.73       49.73     11.78 o
 -11   8   1       18.78       21.29      9.82 o
 -10   8   1      143.31      166.38     13.19 o
  -9   8   1        0.38       -5.80      7.09 o
  -8   8   1        7.97       -2.91      6.82 o
  -7   8   1       11.39        0.41      6.96 o
  -6   8   1       53.25       50.42      6.24 o
  -5   8   1      515.54      531.43      9.72 o
  -4   8   1      106.75      107.08      3.83 o
  -3   8   1      122.00       96.66      4.83 o
  -2   8   1       30.70       28.07      3.10 o
  -1   8   1      135.42      144.78      7.99 o
   1   8   1      629.93      599.29     20.76 o
   2   8   1      321.12      306.12      9.56 o
   3   8   1      700.46      675.43     13.29 o
   4   8   1        2.82        3.54      2.54 o
   5   8   1      428.82      418.55      8.67 o
   6   8   1      434.18      473.50     12.59 o
   7   8   1        9.86        4.05      7.13 o
   8   8   1        0.03       -1.49      6.98 o
   9   8   1        3.19        0.76      7.65 o
  10   8   1        5.35       -3.34      7.98 o
  11   8   1       75.14       92.08     14.93 o
  12   8   1       30.96       36.30     11.66 o
 -12   9   1        0.31        4.53     10.42 o
 -11   9   1       24.11       16.25     11.31 o
 -10   9   1       10.41        8.65      8.75 o
  -9   9   1       72.66       63.07     10.08 o
  -8   9   1        0.37        5.79      7.10 o
  -7   9   1       30.29       12.40      7.03 o
  -6   9   1       28.27       41.57      7.02 o
  -5   9   1       72.04       70.34      5.29 o
  -4   9   1        0.02       -2.68      2.68 o
  -3   9   1      494.20      512.34     10.97 o
  -2   9   1       19.09       24.89      5.46 o
  -1   9   1       32.56       29.17      4.49 o
   1   9   1        0.89       -3.68      3.68 o
   2   9   1      447.29      467.59     13.31 o
   3   9   1      291.62      261.51      7.73 o
   4   9   1        0.81        6.58      3.34 o
   5   9   1       27.83       22.83      4.55 o
   6   9   1       37.07       47.64      7.80 o
   7   9   1      161.45      148.15     10.69 o
   8   9   1        6.09        1.73      6.92 o
   9   9   1       77.87      100.16     11.25 o
  10   9   1       11.09        8.58      8.92 o
  11   9   1        5.24       10.70     14.05 o
  12   9   1        0.01       -3.22     10.28 o
 -11  10   1       28.57       39.30     11.56 o
 -10  10   1       26.80       36.45     10.02 o
  -9  10   1        3.77       -0.51      8.08 o
  -8  10   1      128.32      143.82     18.19 o
  -7  10   1       23.29       34.52      7.60 o
  -6  10   1        1.29       -6.86      6.86 o
  -5  10   1        3.28        0.70      4.04 o
  -4  10   1      140.87      143.49      5.25 o
  -3  10   1      226.71      210.27      6.05 o
  -2  10   1      211.59      212.39     12.11 o
  -1  10   1       15.39       13.89      4.43 o
   1  10   1      102.00      108.97      8.11 o
   2  10   1       83.04       80.61      7.96 o
   3  10   1      423.98      417.68     10.08 o
   4  10   1      765.89      734.17     15.85 o
   5  10   1       43.48       43.62      6.12 o
   6  10   1        3.44        0.38      5.93 o
   7  10   1        0.42       -1.86      7.81 o
   8  10   1       19.52       26.37      8.17 o
   9  10   1        0.27       -6.26      7.99 o
  10  10   1        8.73       16.14      9.72 o
  11  10   1       15.08       10.57     10.86 o
 -10  11   1        2.59        7.58      9.84 o
  -9  11   1       42.94       46.41     12.02 o
  -8  11   1        4.64        1.31      7.72 o
  -7  11   1       74.39       61.94      8.76 o
  -6  11   1       10.61       -6.61      7.17 o
  -5  11   1      250.94      256.95     10.01 o
  -4  11   1      181.02      182.30      6.87 o
  -3  11   1       19.34        9.26      4.61 o
  -2  11   1       30.30       34.19      6.42 o
   2  11   1       91.58      107.77      8.93 o
   3  11   1      458.68      436.56     18.07 o
   4  11   1        2.57        4.96      4.46 o
   5  11   1       48.75       69.82      6.36 o
   6  11   1        4.82        7.49      6.32 o
   7  11   1       21.75       21.43      7.60 o
   8  11   1        0.23        1.42      7.64 o
   9  11   1        6.49       -4.84      8.47 o
  10  11   1       12.14        0.51      9.57 o
  -9  12   1        1.41        2.68      8.95 o
  -8  12   1        1.08       -2.74      7.77 o
  -7  12   1        0.25       -3.97      6.82 o
  -6  12   1        0.01       -5.64      5.64 o
  -5  12   1        0.79        2.29      4.18 o
  -4  12   1       44.99       35.51      4.52 o
  -3  12   1      154.29      156.10     12.28 o
  -2  12   1        0.80       -4.19      4.19 o
   2  12   1        2.81        4.47      3.80 o
   3  12   1      284.00      317.00     11.65 o
   4  12   1       99.11       97.27      7.32 o
   5  12   1        2.74       -2.71      4.82 o
   6  12   1       12.34       16.07      9.51 o
   7  12   1        6.29        8.60      7.35 o
   8  12   1        6.62       11.70      8.36 o
   9  12   1        3.04       15.28      9.23 o
  -8  13   1        0.45       -0.88      8.59 o
  -7  13   1        2.32        4.95      6.32 o
  -6  13   1        9.91       10.91      5.51 o
  -5  13   1        0.00       -5.23      5.23 o
  -4  13   1       98.35      102.59      9.73 o
  -3  13   1        1.92       -4.32      4.32 o
  -2  13   1        7.57       11.20      8.49 o
   2  13   1        6.83        2.89      5.98 o
   3  13   1       84.36       85.94      8.46 o
   4  13   1      107.05      125.99     11.93 o
   5  13   1       17.09       21.09      6.63 o
   6  13   1        1.37        0.20      6.81 o
   7  13   1        7.06       -1.20      7.68 o
  -6  14   1       12.93       33.52      8.06 o
  -5  14   1        0.00        0.50      7.50 o
  -4  14   1        7.17        9.75      6.59 o
  -3  14   1        0.10       -0.62      5.06 o
  -2  14   1        2.11       12.63      9.31 o
   2  14   1        8.57       14.00      7.21 o
   3  14   1        8.82       16.36      5.72 o
   4  14   1        1.11       -5.19      5.19 o
   5  14   1        3.61        0.18      6.38 o
  -2  15   1        3.22        8.93     10.44 o
   2  15   1        0.02        9.34     11.26 o
 -14   0   2        3.39       13.57     14.32 o
 -12   0   2       33.12       56.39     14.59 o
 -10   0   2      405.85      377.07     30.21 o
  -8   0   2        8.90       10.13      5.51 o
  -6   0   2     3857.59     4258.82     65.92 o
  -4   0   2     3755.38     3826.10     47.04 o
  -2   0   2     7465.40     7688.99     89.43 o
   0   0   2    11803.35    11350.09    243.97 o
   2   0   2    25392.66    26495.29    302.94 o
   4   0   2     6693.12     7233.42     85.86 o
   6   0   2     7120.95     6911.23    118.79 o
   8   0   2      654.46      613.53     19.13 o
  10   0   2      320.58      279.17     14.56 o
  12   0   2        0.48      -10.30     10.30 o
  14   0   2        1.23       -6.45     11.79 o
 -15   1   2       13.41       28.41     16.34 o
 -14   1   2       27.02       20.47     10.62 o
 -13   1   2       20.92       27.56     10.04 o
 -12   1   2        9.69       12.40      7.39 o
 -11   1   2        2.17        6.51      5.29 o
 -10   1   2      190.51      203.65      9.08 o
  -9   1   2        1.30        2.18      4.02 o
  -8   1   2        4.96       -0.76      3.53 o
  -7   1   2       14.17       25.68      3.59 o
  -6   1   2        1.16        6.94      3.14 o
  -5   1   2      887.19      821.96     11.25 o
  -4   1   2      418.05      460.92      7.36 o
  -3   1   2     6853.50     6222.24     54.08 o
  -2   1   2    12483.59    12150.01     98.90 o
  -1   1   2     2295.13     2265.15     17.88 o
   0   1   2     1878.17     1559.22     21.39 o
   1   1   2     2319.79     2443.95     22.78 o
   2   1   2     2132.29     2127.19     19.54 o
   3   1   2    27699.12    30067.50    242.93 o
   4   1   2     1110.63     1185.23     12.89 o
   5   1   2      873.29      878.05     12.02 o
   6   1   2      102.23      122.61      5.97 o
   7   1   2       34.68       30.36      4.02 o
   8   1   2       89.69      108.72      6.26 o
   9   1   2       63.80       59.67      8.80 o
  10   1   2        0.14       -1.70      4.35 o
  11   1   2        2.24       -2.51      5.25 o
  12   1   2       67.99       38.39      9.48 o
  13   1   2        6.17        7.89     12.47 o
  14   1   2        0.00       -3.59     12.54 o
  15   1   2        0.44       14.59     15.72 o
 -15   2   2        8.32       -0.76     15.17 o
 -14   2   2        3.89       16.60     13.74 o
 -13   2   2       35.91       37.29      9.20 o
 -12   2   2        6.22        1.04      6.81 o
 -11   2   2        6.99        6.41      8.04 o
 -10   2   2        3.13       -4.94      4.94 o
  -9   2   2       12.80        0.65      3.70 o
  -8   2   2      578.03      535.48     12.49 o
  -7   2   2      152.69      153.22      6.54 o
  -6   2   2     1740.88     1767.33     21.93 o
  -5   2   2     3330.85     3366.40     34.77 o
  -4   2   2      207.66      211.88      5.18 o
  -3   2   2     2280.50     1960.26     20.32 o
  -2   2   2      311.87      297.63      3.77 o
  -1   2   2        1.14        2.64      0.70 o
   0   2   2    27312.15    28649.19    269.65 o
   1   2   2     9094.02     9133.12     78.43 o
   2   2   2      686.40      731.58      7.45 o
   3   2   2      936.23      954.67     11.32 o
   4   2   2     4908.10     5177.95     57.33 o
   5   2   2      574.09      669.47     10.54 o
   6   2   2      265.11      222.36      6.42 o
   7   2   2       16.60       19.22      3.76 o
   8   2   2       92.77      117.37      6.51 o
   9   2   2        0.36       -0.14      3.89 o
  10   2   2      460.13      411.12     13.64 o
  11   2   2        5.59        1.21      6.01 o
  12   2   2        3.94        8.94      7.34 o
  13   2   2        2.56       -0.53     11.82 o
  14   2   2        4.43        3.91     12.95 o
 -14   3   2        8.41       -0.50     13.77 o
 -13   3   2       17.36       11.35     10.29 o
 -12   3   2       26.79       25.42      7.25 o
 -11   3   2      115.69      113.77      9.55 o
 -10   3   2      279.06      269.37     12.52 o
  -9   3   2       45.02       32.67      5.03 o
  -8   3   2       31.87       25.06      4.00 o
  -7   3   2       16.64       34.49      3.59 o
  -6   3   2      616.53      592.19     10.10 o
  -5   3   2      673.85      655.17     10.09 o
  -4   3   2      617.18      582.17      8.22 o
  -3   3   2      188.04      175.58      4.36 o
  -2   3   2     1188.31     1005.73     10.84 o
  -1   3   2     4803.09     4709.43     47.51 o
   0   3   2     3781.60     3326.75     38.89 o
   1   3   2      555.33      538.62      6.16 o
   2   3   2      383.24      390.00      5.81 o
   3   3   2     1284.71     1275.66     14.15 o
   4   3   2      470.85      537.50      7.98 o
   5   3   2      350.22      373.80      8.70 o
   6   3   2      522.71      520.86      9.50 o
   7   3   2       14.00       14.35      3.45 o
   8   3   2      260.92      279.35      8.54 o
   9   3   2      420.20      418.88     14.76 o
  10   3   2      206.86      212.77     15.96 o
  11   3   2        0.12        5.02      6.59 o
  12   3   2       14.68       10.12     10.82 o
  13   3   2       10.31       16.76     11.80 o
  14   3   2        4.37      -12.87     12.87 o
 -14   4   2        6.09        8.06     12.14 o
 -13   4   2        1.70        4.85     10.01 o
 -12   4   2       66.43       83.82     16.81 o
 -11   4   2      105.77       85.30     12.88 o
 -10   4   2        3.32        6.08      7.02 o
  -9   4   2      110.46       98.87      7.78 o
  -8   4   2      123.16      137.25      6.43 o
  -7   4   2       65.69       74.68      4.40 o
  -6   4   2      662.97      643.08     11.35 o
  -5   4   2      133.72      136.09      4.44 o
  -4   4   2      228.96      264.85      5.70 o
  -3   4   2     2223.02     2294.78     26.48 o
  -2   4   2     1528.47     1472.08     15.07 o
  -1   4   2     1555.07     1658.74     20.09 o
   0   4   2      889.40      874.10     15.82 o
   1   4   2       16.07       23.52      1.29 o
   2   4   2       83.29      106.93      2.87 o
   3   4   2     4071.37     3919.65     40.84 o
   4   4   2     1341.23     1370.56     27.20 o
   5   4   2        1.88        4.23      2.35 o
   6   4   2      115.58      114.37      4.65 o
   7   4   2      289.88      315.86      8.20 o
   8   4   2       11.08       13.54      4.18 o
   9   4   2      195.59      183.05      9.93 o
  10   4   2       67.28       70.76      8.14 o
  11   4   2       68.95       50.50     10.08 o
  12   4   2        0.69       -8.72      8.72 o
  13   4   2        1.46        3.23     10.40 o
  14   4   2        0.06       -7.47     12.46 o
 -14   5   2       11.51       21.75     12.88 o
 -13   5   2       12.68       14.37     11.45 o
 -12   5   2        7.14       24.89     12.20 o
 -11   5   2        3.38        3.19      9.75 o
 -10   5   2       17.10        2.05      8.67 o
  -9   5   2      139.83      136.44      8.70 o
  -8   5   2      102.07      105.81      6.89 o
  -7   5   2       81.40       93.99      6.89 o
  -6   5   2       10.64        6.78      2.91 o
  -5   5   2        6.50        7.25      1.90 o
  -4   5   2     1746.46     1688.95     19.54 o
  -3   5   2      479.29      524.60      7.42 o
  -2   5   2     1408.90     1376.80     19.24 o
  -1   5   2        1.33        2.04      1.62 o
   0   5   2      974.67      987.07     17.69 o
   1   5   2       62.14       45.81      3.62 o
   2   5   2      202.67      225.13      4.96 o
   3   5   2        0.75        3.09      1.86 o
   4   5   2      620.02      599.66     10.22 o
   5   5   2     1716.77     1641.84     25.69 o
   6   5   2        1.90       -0.67      2.71 o
   7   5   2      553.08      575.11     10.92 o
   8   5   2       78.46       75.67      6.89 o
   9   5   2       27.01       19.15      9.32 o
  10   5   2        0.15       -6.11      7.52 o
  11   5   2        0.87        1.78      8.22 o
  12   5   2        3.75       -0.63     10.78 o
  13   5   2        4.91      -10.34     11.15 o
  14   5   2        0.18       -4.96     12.37 o
 -14   6   2       26.00       36.84     25.19 o
 -13   6   2        0.56        8.19     14.30 o
 -12   6   2       48.06       51.25     13.21 o
 -11   6   2      122.68      127.87     14.52 o
 -10   6   2        6.25        8.92      9.82 o
  -9   6   2        5.11       -0.37      8.30 o
  -8   6   2      427.63      401.80     18.24 o
  -7   6   2      600.97      583.90     12.91 o
  -6   6   2        0.66       -1.27      2.58 o
  -5   6   2      348.20      370.56      7.16 o
  -4   6   2       16.05       24.16      2.31 o
  -3   6   2      427.41      497.17      7.65 o
  -2   6   2       36.89       45.91      2.80 o
  -1   6   2      743.68      723.37     11.94 o
   0   6   2      562.40      559.00     10.97 o
   1   6   2     1790.77     1960.79     41.29 o
   2   6   2       88.82       90.87      3.87 o
   3   6   2      168.92      153.58      3.90 o
   4   6   2      108.28      100.26      3.85 o
   5   6   2       96.98       97.15      4.35 o
   6   6   2       23.38       32.20      3.69 o
   7   6   2      988.44     1061.61     18.70 o
   8   6   2       58.03       59.11      6.50 o
   9   6   2       18.35       20.14      8.27 o
  10   6   2        0.24       -1.20      7.49 o
  11   6   2        0.01       -1.29     10.43 o
  12   6   2        0.79       -3.56      9.22 o
  13   6   2       11.28        2.59     10.39 o
 -13   7   2       16.97       32.93     11.66 o
 -12   7   2       21.53        9.43     12.87 o
 -11   7   2       27.75       42.55     10.05 o
 -10   7   2       52.82       75.53     10.39 o
  -9   7   2       39.97       43.27      8.47 o
  -8   7   2       72.57       72.11      8.88 o
  -7   7   2       25.03        8.86      5.48 o
  -6   7   2       39.63       32.16      3.59 o
  -5   7   2      355.21      381.61      9.24 o
  -4   7   2       17.60       20.41      2.54 o
  -3   7   2      607.62      625.12      9.65 o
  -2   7   2       22.30       30.13      2.29 o
  -1   7   2      749.16      746.94     14.04 o
   0   7   2       53.98       51.77      7.10 o
   1   7   2      174.75      183.42      9.05 o
   2   7   2       43.92       44.05      3.22 o
   3   7   2       27.02       24.88      2.86 o
   4   7   2       41.06       53.41      3.29 o
   5   7   2       46.73       44.87      3.48 o
   6   7   2        1.83       -2.77      3.09 o
   7   7   2      513.45      536.63     21.77 o
   8   7   2       13.25        2.98      8.71 o
   9   7   2        3.19        4.67      7.89 o
  10   7   2        0.87        3.29      7.87 o
  11   7   2        0.61       -0.52      8.33 o
  12   7   2        3.73        4.39     12.03 o
  13   7   2       19.75       18.15     11.82 o
 -13   8   2       16.08       11.12     16.60 o
 -12   8   2        7.02       26.69     17.66 o
 -11   8   2        8.61       -0.12      8.75 o
 -10   8   2        0.00       -0.20      7.92 o
  -9   8   2       34.36       44.61      8.88 o
  -8   8   2       16.26       12.52      6.99 o
  -7   8   2       80.31       91.21      8.82 o
  -6   8   2      332.13      343.14     10.74 o
  -5   8   2      104.52      108.85      4.71 o
  -4   8   2      223.97      242.87      5.81 o
  -3   8   2        1.10        0.73      2.43 o
  -2   8   2      106.12      102.63      3.76 o
  -1   8   2        0.29        0.40      1.86 o
   0   8   2      111.08      121.31      4.47 o
   1   8   2     1503.10     1539.22     33.16 o
   2   8   2       55.62       53.70      3.45 o
   3   8   2      120.32      137.22      5.82 o
   4   8   2      139.10      135.06      5.10 o
   5   8   2       95.11       90.24      5.06 o
   6   8   2      177.86      190.41     12.87 o
   7   8   2      690.40      671.25     20.83 o
   8   8   2        0.39       -3.31      6.94 o
   9   8   2        3.14        2.60      7.70 o
  10   8   2        2.54       17.75      8.91 o
  11   8   2       65.74      112.17     14.97 o
  12   8   2       18.00        1.73     10.21 o
 -12   9   2        5.04       -7.29      9.54 o
 -11   9   2       10.14        3.84      9.45 o
 -10   9   2        9.33        1.25      8.66 o
  -9   9   2       50.03       39.84      9.22 o
  -8   9   2       11.72        7.98      7.26 o
  -7   9   2        6.03       -4.17     16.89 o
  -6   9   2      138.75      141.04      8.23 o
  -5   9   2      239.85      213.88     10.32 o
  -4   9   2      136.21      122.80      4.85 o
  -3   9   2        4.79       -1.32      2.51 o
  -2   9   2      113.79      107.94      4.04 o
  -1   9   2      120.74       88.64      7.03 o
   0   9   2       40.70       44.90      3.46 o
   1   9   2      683.22      651.13     23.15 o
   2   9   2       55.02       52.49      3.57 o
   3   9   2      107.47      124.32      7.11 o
   4   9   2       64.61       64.82      4.19 o
   5   9   2        3.14        0.61      4.13 o
   6   9   2        0.46       -3.71      5.08 o
   7   9   2        2.92       -0.14     10.39 o
   8   9   2        0.46        5.09      7.39 o
   9   9   2       45.85       69.90     10.16 o
  10   9   2       18.39       19.04      9.77 o
  11   9   2       10.34       24.83     14.42 o
  12   9   2        3.02       -3.51     10.12 o
 -11  10   2        0.32       -7.19      9.76 o
 -10  10   2        1.94        1.45      8.48 o
  -9  10   2       39.00       48.45     11.48 o
  -8  10   2       20.69       22.13      8.36 o
  -7  10   2        0.00       -7.36      7.36 o
  -6  10   2       39.74       41.42      6.18 o
  -5  10   2       67.08       73.08      5.70 o
  -4  10   2       97.23       97.32      6.10 o
  -3  10   2        0.29        0.54      2.57 o
  -2  10   2       90.21       89.73      8.01 o
  -1  10   2      122.88      138.18      9.07 o
   1  10   2      110.59      100.34      7.79 o
   2  10   2        1.93       -3.51      3.51 o
   3  10   2       97.30      103.95      5.52 o
   4  10   2      145.73      150.36      6.31 o
   5  10   2       12.62        5.40      4.98 o
   6  10   2        5.57        4.15      5.70 o
   7  10   2        0.03        1.19      6.79 o
   8  10   2       26.42       22.94      8.24 o
   9  10   2       22.81       12.19      9.02 o
  10  10   2        4.54       -7.13      9.18 o
  11  10   2        0.25       -5.06     10.43 o
 -10  11   2        7.17        3.07      9.57 o
  -9  11   2        2.06       -4.19      8.26 o
  -8  11   2        0.07       -5.76      7.18 o
  -7  11   2        0.69       -7.63      7.63 o
  -6  11   2       14.85       16.21      5.48 o
  -5  11   2       72.05       66.09      5.42 o
  -4  11   2       49.04       37.21      3.89 o
  -3  11   2       35.13       32.82      4.06 o
  -2  11   2       23.75       20.86      4.81 o
  -1  11   2        8.27        5.48      4.43 o
   1  11   2      119.42      115.07      8.69 o
   2  11   2       57.69       65.43      5.27 o
   3  11   2       51.16       46.25      6.44 o
   4  11   2      225.03      243.34      8.16 o
   5  11   2       21.87       27.38      8.91 o
   6  11   2       93.50       83.15      8.79 o
   7  11   2       13.21        7.22      7.72 o
   8  11   2       13.25       16.46      8.45 o
   9  11   2        2.59        8.55      8.78 o
  10  11   2        0.49       -8.73      9.69 o
  -9  12   2        0.01       -1.12     10.31 o
  -8  12   2        0.00        0.96      6.43 o
  -7  12   2        0.52       -0.92      5.73 o
  -6  12   2       44.28       34.74      6.26 o
  -5  12   2       13.86       11.64      4.34 o
  -4  12   2       62.05       71.90      4.73 o
  -3  12   2        0.71       -4.30      4.30 o
  -2  12   2       11.27       12.85      4.11 o
   2  12   2       57.69       55.32      5.31 o
   3  12   2       57.85       52.87      6.27 o
   4  12   2      159.29      194.11      8.63 o
   5  12   2        1.57        2.28      5.19 o
   6  12   2       17.31       12.95      7.00 o
   7  12   2        9.88       13.82     14.23 o
   8  12   2        2.56       -1.58      7.86 o
   9  12   2        0.30        1.81      9.44 o
  -7  13   2        0.08        0.80      6.07 o
  -6  13   2       23.94       34.13      6.98 o
  -5  13   2       44.83       42.57      5.44 o
  -4  13   2        2.50       -4.30      4.30 o
  -3  13   2        3.45        2.22      4.79 o
  -2  13   2      114.08      127.12     11.10 o
   2  13   2        1.42       -1.36     11.04 o
   3  13   2       56.83       58.57     12.98 o
   4  13   2        0.03       -0.63      4.65 o
   5  13   2      139.77      148.01     10.03 o
   6  13   2        2.22       13.62      7.37 o
   7  13   2       15.45       10.04      8.08 o
  -6  14   2       25.24       32.12     11.82 o
  -5  14   2        0.40        5.30      6.48 o
  -4  14   2        8.21        4.19      6.18 o
  -3  14   2       13.16       14.83      5.81 o
  -2  14   2        0.31        2.42      6.60 o
   2  14   2       13.38       -0.85      7.49 o
   3  14   2        0.14        7.58      6.29 o
   4  14   2       11.15       25.00      7.93 o
   5  14   2        5.60       -1.19      7.19 o
  -2  15   2       24.28       26.20     11.76 o
   2  15   2        2.62        6.33     11.26 o
 -13   0   3       82.76      101.82     18.29 o
 -11   0   3       56.15      112.78     12.93 o
  -9   0   3       75.34       58.45      7.72 o
  -7   0   3     1275.06     1117.86     26.37 o
  -5   0   3     2255.99     2383.00     38.96 o
  -3   0   3     2649.35     2930.04     36.39 o
  -1   0   3     8669.21     8448.35     84.62 o
   1   0   3     1932.36     1886.19     23.81 o
   3   0   3     2526.46     2524.72     32.11 o
   5   0   3     1531.80     1589.26     30.66 o
   7   0   3     6859.88     6949.17    121.17 o
   9   0   3      122.29      108.80     13.81 o
  11   0   3       93.31       78.64     27.73 o
  13   0   3      125.29      144.97     21.68 o
 -15   1   3       33.26       14.62     16.48 o
 -14   1   3        0.03        8.35      9.25 o
 -13   1   3       21.20       22.47      9.49 o
 -12   1   3       27.74       45.32     10.80 o
 -11   1   3      331.19      346.95     13.00 o
 -10   1   3       20.16       -0.58      4.63 o
  -9   1   3       54.98       55.42      5.37 o
  -8   1   3        0.01        2.46      3.43 o
  -7   1   3       19.84       27.80      3.75 o
  -6   1   3       24.39       38.52      3.59 o
  -5   1   3      142.64      163.72      5.41 o
  -4   1   3     2243.58     2244.00     21.63 o
  -3   1   3     1876.18     1769.17     15.73 o
  -2   1   3     9710.51    10091.02     76.31 o
  -1   1   3     4799.02     4476.34     34.44 o
   0   1   3      947.20     1071.98      9.52 o
   1   1   3     2219.71     2330.07     21.14 o
   2   1   3     2268.50     2321.33     20.59 o
   3   1   3     3550.51     3657.63     31.77 o
   4   1   3      810.54      719.57     10.11 o
   5   1   3       68.52       95.87      4.04 o
   6   1   3     1017.54      938.88     16.26 o
   7   1   3        2.41        7.54      3.79 o
   8   1   3        0.56        0.42      5.00 o
   9   1   3      167.28      169.70      7.93 o
  10   1   3      212.21      194.73      9.77 o
  11   1   3       46.53       35.50      7.99 o
  12   1   3        0.00       -2.04      7.04 o
  13   1   3        0.28        6.21      8.81 o
  14   1   3        8.71      -10.79     13.13 o
 -15   2   3        8.52       10.56     14.50 o
 -14   2   3       12.15       41.95     15.40 o
 -13   2   3        8.26       23.39      8.28 o
 -12   2   3      130.46      137.99     11.81 o
 -11   2   3        4.24       -2.01      7.17 o
 -10   2   3       58.12       34.89      6.83 o
  -9   2   3      386.75      416.13     12.55 o
  -8   2   3      319.68      317.59      9.67 o
  -7   2   3      101.63      118.45      5.82 o
  -6   2   3     1818.08     1757.62     23.33 o
  -5   2   3     2644.09     2661.95     32.09 o
  -4   2   3      395.02      425.62      7.40 o
  -3   2   3    13917.36    13871.96    123.73 o
  -2   2   3     2810.66     2540.67     19.68 o
  -1   2   3     2855.34     2885.19     21.84 o
   0   2   3       84.35       90.34      1.98 o
   1   2   3     2187.92     2365.07     19.59 o
   2   2   3     1169.50     1163.98     11.71 o
   3   2   3       34.80       35.73      2.61 o
   4   2   3     1929.58     1923.96     21.22 o
   5   2   3       80.16      126.04      4.66 o
   6   2   3       76.30       63.22      4.45 o
   7   2   3       35.17       42.20      4.60 o
   8   2   3       21.95       20.22      3.99 o
   9   2   3      303.57      313.27     11.57 o
  10   2   3        6.00        9.52      5.39 o
  11   2   3        1.06        5.74      6.80 o
  12   2   3        1.96        2.88      7.41 o
  13   2   3        4.71       18.73     14.03 o
  14   2   3        0.34       15.84     14.76 o
 -14   3   3        5.58        6.10     12.98 o
 -13   3   3        2.43       11.29     10.76 o
 -12   3   3        5.54        4.53      8.54 o
 -11   3   3       31.04       24.58      6.94 o
 -10   3   3      399.62      406.65     18.06 o
  -9   3   3      569.77      533.44     14.40 o
  -8   3   3        3.03        1.21      3.36 o
  -7   3   3       42.13       53.99      3.71 o
  -6   3   3       33.75       17.39      2.94 o
  -5   3   3       80.60       92.15      3.89 o
  -4   3   3      511.37      438.51      6.67 o
  -3   3   3        7.52        9.65      1.79 o
  -2   3   3     8125.25     8080.28     72.51 o
  -1   3   3      349.18      318.97      6.63 o
   0   3   3      964.16      950.12     10.21 o
   1   3   3     1187.99     1157.50     12.30 o
   2   3   3     4703.18     4941.32     47.78 o
   3   3   3     2006.37     2050.04     21.60 o
   4   3   3       54.00       57.95      2.96 o
   5   3   3       95.11      106.81      4.19 o
   6   3   3       87.50      104.78      4.61 o
   7   3   3      951.31      989.71     15.68 o
   8   3   3        0.12        2.72      3.61 o
   9   3   3      218.05      195.82      9.44 o
  10   3   3      678.74      671.59     19.48 o
  11   3   3       42.35       26.32     12.23 o
  12   3   3       16.59       15.12     11.18 o
  13   3   3       33.55       34.41     12.77 o
  14   3   3       13.14       -1.60     14.67 o
 -14   4   3       27.42       41.24     13.54 o
 -13   4   3        1.93        6.22     15.14 o
 -12   4   3       44.19       49.89     17.12 o
 -11   4   3       21.96       17.58      8.59 o
 -10   4   3      179.28      182.99     10.45 o
  -9   4   3      162.23      167.38     10.37 o
  -8   4   3        1.80        1.01      3.39 o
  -7   4   3       61.71       68.64      4.31 o
  -6   4   3      180.47      188.02      7.43 o
  -5   4   3      181.53      157.25      4.60 o
  -4   4   3     1813.91     1888.99     27.00 o
  -3   4   3      472.55      505.99      7.57 o
  -2   4   3     1778.18     1670.74     17.32 o
  -1   4   3        1.11       -1.19      1.19 o
   0   4   3     1765.38     1856.83     17.50 o
   1   4   3      348.84      356.24      4.88 o
   2   4   3     1163.00     1039.06     22.06 o
   3   4   3        5.52        9.12      3.46 o
   4   4   3     1005.66     1019.25     13.48 o
   5   4   3       22.40       15.12      2.78 o
   6   4   3       24.24       28.88      3.44 o
   7   4   3       21.32       32.30      3.63 o
   8   4   3      179.95      184.90      7.64 o
   9   4   3       48.98       58.86      7.29 o
  10   4   3      477.83      482.02     16.51 o
  11   4   3       40.28       36.83      9.58 o
  12   4   3       19.37       15.08     15.00 o
  13   4   3        1.43       -9.44     10.41 o
  14   4   3        3.53      -11.03     13.77 o
 -14   5   3        0.97        9.43     12.43 o
 -13   5   3       16.35       19.73     12.22 o
 -12   5   3        9.45       -2.75      9.41 o
 -11   5   3        9.08        2.36      7.90 o
 -10   5   3      267.70      287.92     16.39 o
  -9   5   3      275.93      325.02     12.68 o
  -8   5   3       25.00       26.86      5.29 o
  -7   5   3       30.75       28.70      3.54 o
  -6   5   3       23.01       19.52      3.01 o
  -5   5   3      274.62      262.58      6.89 o
  -4   5   3        0.00       -1.93      1.93 o
  -3   5   3        3.40        2.46      1.70 o
  -2   5   3      172.19      232.65      4.12 o
  -1   5   3      235.36      235.95      4.30 o
   0   5   3      547.22      571.74      9.93 o
   1   5   3       34.30       39.83      1.91 o
   2   5   3     1464.55     1401.16     16.92 o
   3   5   3      108.40      121.32      5.88 o
   4   5   3     2447.85     2423.24     34.71 o
   5   5   3      423.08      436.66     12.59 o
   6   5   3      213.38      195.57      6.09 o
   7   5   3       68.39       66.35      4.56 o
   8   5   3       78.86       85.16      8.73 o
   9   5   3      412.82      413.39     14.76 o
  10   5   3      163.81      137.37     12.55 o
  11   5   3       24.82       29.26      9.46 o
  12   5   3       16.12       29.48     13.26 o
  13   5   3        1.88       -2.66     13.71 o
  14   5   3        0.05        1.05     22.10 o
 -14   6   3        0.28      -10.94     11.46 o
 -13   6   3       82.99      129.88     14.78 o
 -12   6   3       18.44       22.99     12.19 o
 -11   6   3       25.23       23.13      9.17 o
 -10   6   3       32.80       22.71     16.68 o
  -9   6   3       28.33       31.99      6.95 o
  -8   6   3       29.73       20.61      4.79 o
  -7   6   3       79.40       62.01      4.56 o
  -6   6   3       26.04       28.81      3.19 o
  -5   6   3      127.65      127.89      4.41 o
  -4   6   3      223.84      210.89      6.84 o
  -3   6   3       33.38       25.63      2.82 o
  -2   6   3      101.42       82.20      4.32 o
  -1   6   3        0.76        0.17      1.73 o
   0   6   3       47.31       46.68      3.68 o
   1   6   3      733.44      694.66     12.17 o
   2   6   3        0.17       -1.72      1.92 o
   3   6   3      114.70      133.63      4.37 o
   4   6   3      159.86      178.12      5.27 o
   5   6   3      181.97      182.62      5.90 o
   6   6   3     1679.56     1637.18     24.88 o
   7   6   3      358.40      354.36     11.08 o
   8   6   3        3.17       10.81      7.18 o
   9   6   3       91.87       74.87     12.17 o
  10   6   3        0.07        3.55      8.27 o
  11   6   3        1.75       -4.67      8.16 o
  12   6   3       18.61       40.18     11.33 o
  13   6   3        5.30        7.28     12.39 o
 -13   7   3        5.96        7.96     10.75 o
 -12   7   3        0.53        7.91     10.01 o
 -11   7   3       70.86       98.17     12.11 o
 -10   7   3       18.42       44.53      9.31 o
  -9   7   3        2.01        4.50      7.15 o
  -8   7   3       36.77       27.35      9.02 o
  -7   7   3        8.93       -1.51      4.50 o
  -6   7   3      290.56      312.95      7.39 o
  -5   7   3      247.06      268.60      6.18 o
  -4   7   3       19.74       25.95      2.78 o
  -3   7   3        0.07       -1.75      1.75 o
  -2   7   3      498.07      489.56      8.80 o
  -1   7   3      707.59      728.82     12.66 o
   0   7   3      864.35      901.51     17.26 o
   1   7   3       22.64       44.45      7.20 o
   2   7   3       58.21       46.18      3.96 o
   3   7   3       35.11       24.85      2.97 o
   4   7   3       43.42       49.70      3.17 o
   5   7   3       62.14       66.06      4.51 o
   6   7   3      510.58      479.79     11.18 o
   7   7   3       74.98       87.21     13.03 o
   8   7   3      315.37      359.04     16.42 o
   9   7   3      256.74      234.58     14.39 o
  10   7   3       12.19       10.54      8.60 o
  11   7   3        5.52       -4.63      8.63 o
  12   7   3        4.93       -3.29      9.52 o
  13   7   3       21.40       17.95     12.99 o
 -12   8   3       85.46      112.25     20.77 o
 -11   8   3        2.47       10.00      9.21 o
 -10   8   3       40.67       54.10     20.42 o
  -9   8   3        1.04       13.70      8.13 o
  -8   8   3        0.14       -2.39      6.63 o
  -7   8   3       70.13       88.89     10.36 o
  -6   8   3       27.88       15.57      5.07 o
  -5   8   3      727.67      728.78     12.10 o
  -4   8   3        3.39        3.98      2.35 o
  -3   8   3        0.44       -0.09      3.10 o
  -2   8   3      331.55      293.48      6.50 o
  -1   8   3      107.46       95.77      4.04 o
   0   8   3      265.92      283.80      7.62 o
   1   8   3        0.81        2.30      3.37 o
   2   8   3      300.60      313.63      8.16 o
   3   8   3       49.75       58.36      3.78 o
   4   8   3      247.32      245.99      7.18 o
   5   8   3       10.23        5.10      3.79 o
   6   8   3     1035.45     1038.79     29.61 o
   7   8   3        1.51        1.21      6.85 o
   8   8   3      152.12      132.46     11.23 o
   9   8   3       18.15       16.85      8.25 o
  10   8   3       21.98       22.51      9.36 o
  11   8   3       10.89        6.54     10.14 o
  12   8   3        1.28        2.64     10.34 o
 -12   9   3        0.57       -9.24      9.24 o
 -11   9   3       29.15       22.46     11.64 o
 -10   9   3       12.43       12.30      9.19 o
  -9   9   3        0.05        0.48      7.70 o
  -8   9   3        0.04        4.91      7.10 o
  -7   9   3       14.62        3.01      6.44 o
  -6   9   3      340.06      299.59     11.59 o
  -5   9   3      214.86      224.26      7.45 o
  -4   9   3       84.89       83.41      3.99 o
  -3   9   3       51.74       46.60      5.04 o
  -2   9   3      226.99      228.08      5.82 o
  -1   9   3       26.03       26.60      3.01 o
   0   9   3      317.01      318.50      7.15 o
   1   9   3      141.23      129.85      8.11 o
   2   9   3       17.80       26.38      3.51 o
   3   9   3       35.76       36.84      3.55 o
   4   9   3        0.27       -2.46      3.23 o
   5   9   3      343.70      341.28     10.47 o
   6   9   3        1.90       -0.72      5.80 o
   7   9   3       45.75       65.55      8.60 o
   8   9   3       28.36       11.85      7.86 o
   9   9   3        7.09        4.05      8.26 o
  10   9   3       45.51       39.02     10.49 o
  11   9   3       31.80       25.53     11.18 o
 -11  10   3       11.24        4.56     10.44 o
 -10  10   3       38.92       58.68     15.89 o
  -9  10   3        2.77       -2.28      8.24 o
  -8  10   3       21.06       13.32      7.95 o
  -7  10   3       53.96       63.48     14.77 o
  -6  10   3        8.30        9.68      4.82 o
  -5  10   3      235.27      211.27      7.97 o
  -4  10   3        9.77        7.15      3.30 o
  -3  10   3        7.48        1.11      2.78 o
  -2  10   3      318.35      302.34      6.79 o
  -1  10   3       38.55       48.38      3.49 o
   0  10   3      213.46      214.36      8.18 o
   1  10   3       87.49       93.95      7.89 o
   2  10   3      334.13      309.71      8.47 o
   3  10   3       42.42       41.78      3.96 o
   4  10   3      118.62      119.69      7.03 o
   5  10   3       32.50       38.92      6.03 o
   6  10   3       56.75       57.15      8.17 o
   7  10   3        4.68       10.24      7.95 o
   8  10   3        0.02       -3.15     10.18 o
   9  10   3       75.22       85.91     22.62 o
  10  10   3       12.48       17.04     10.24 o
  11  10   3        1.66        0.35     10.37 o
 -10  11   3       13.77       19.63     11.23 o
  -9  11   3        9.52       15.45      7.77 o
  -8  11   3        2.32        4.05     11.19 o
  -7  11   3       13.82        3.07      5.84 o
  -6  11   3        6.36        1.51      5.12 o
  -5  11   3        1.70       -4.04      4.04 o
  -4  11   3       43.73       40.02      4.10 o
  -3  11   3       42.60       36.77      4.27 o
  -2  11   3       68.59       55.92      5.09 o
  -1  11   3       32.54       29.12      6.13 o
   0  11   3       25.01       19.08      4.84 o
   1  11   3      216.03      234.45     13.22 o
   2  11   3        7.42       10.71      4.58 o
   3  11   3       82.47       77.71      4.89 o
   4  11   3       98.07      126.87      6.49 o
   5  11   3        9.81        8.33      5.29 o
   6  11   3       80.12       95.57     12.91 o
   7  11   3       34.58       31.18      8.30 o
   8  11   3        0.93        1.18      7.87 o
   9  11   3        2.02       -6.05      8.88 o
  10  11   3       57.93       57.87     12.12 o
  -9  12   3       10.36       19.48      7.91 o
  -8  12   3        9.65       14.00      6.91 o
  -7  12   3        0.06       -3.74      6.22 o
  -6  12   3        1.62       -2.75      5.20 o
  -5  12   3        2.74        1.45      4.19 o
  -4  12   3       23.54       13.60      3.98 o
  -3  12   3       16.98       13.23      6.67 o
  -2  12   3       20.63       17.00      4.49 o
   1  12   3        1.33       -0.65      3.97 o
   2  12   3       60.66       57.76      5.89 o
   3  12   3        4.86        4.03      4.34 o
   4  12   3       49.92       48.40      5.73 o
   5  12   3       32.83       43.09      7.41 o
   6  12   3       39.80       60.73      8.47 o
   7  12   3        0.86       -7.23      7.23 o
   8  12   3        0.75        2.95      8.46 o
   9  12   3        8.53       11.85      9.93 o
  -7  13   3       22.75       25.38      7.58 o
  -6  13   3        0.01       -4.43      5.29 o
  -5  13   3        1.47       -1.21      4.77 o
  -4  13   3       40.94       42.94      5.55 o
  -3  13   3       25.17       40.11      6.77 o
  -2  13   3       65.37       64.53      5.72 o
   1  13   3        2.31        4.55      8.08 o
   2  13   3        6.66        5.97      4.63 o
   3  13   3        9.88       11.75      6.50 o
   4  13   3       82.32       77.51      6.59 o
   5  13   3       41.04       35.11     12.07 o
   6  13   3       49.03       65.99      9.18 o
   7  13   3       14.18       25.65      8.94 o
  -5  14   3        7.67       13.06      8.15 o
  -4  14   3        1.90       -1.13      5.60 o
  -3  14   3        2.63       -0.53      5.87 o
  -2  14   3        1.12        7.76     10.24 o
  -1  14   3        6.73       17.91      9.22 o
   1  14   3       37.14       51.14     10.85 o
   2  14   3       37.98       39.24     12.19 o
   3  14   3       30.16       35.40     10.13 o
   4  14   3       17.11        7.41      6.36 o
   5  14   3       18.17        6.32      7.33 o
  -1  15   3        2.06       -4.43      9.51 o
   1  15   3        9.12       21.00     11.49 o
 -14   0   4        0.00       -1.66     12.84 o
 -12   0   4        0.06       28.65     13.13 o
 -10   0   4       97.83       87.80     11.17 o
  -8   0   4      366.93      440.00     15.82 o
  -6   0   4      303.85      282.37     12.51 o
  -4   0   4     5753.52     5924.37     65.80 o
  -2   0   4      100.37      114.64      4.33 o
   0   0   4     1676.34     1711.02     18.95 o
   2   0   4     3632.36     4042.87     49.16 o
   4   0   4      259.58      304.92      7.86 o
   6   0   4      888.96      842.92     21.74 o
   8   0   4     1062.62      998.18     28.26 o
  10   0   4        1.18       -6.82      6.83 o
  12   0   4       88.97      113.90     18.47 o
  14   0   4        9.25       27.66     16.54 o
 -15   1   4        1.15        1.81     14.94 o
 -14   1   4       13.15       12.11     14.21 o
 -13   1   4       32.78       26.23     18.06 o
 -12   1   4        0.43        4.66      6.84 o
 -11   1   4       83.21       72.44      8.13 o
 -10   1   4      572.40      552.20     14.16 o
  -9   1   4       13.57       14.11      4.42 o
  -8   1   4        2.54        0.61      3.54 o
  -7   1   4      774.31      755.22     14.47 o
  -6   1   4        0.45       -1.49      2.71 o
  -5   1   4      568.68      610.43      9.45 o
  -4   1   4        9.99        6.75      2.08 o
  -3   1   4        6.50       12.04      1.74 o
  -2   1   4      906.61      791.85      7.27 o
  -1   1   4      467.21      401.13      4.42 o
   0   1   4       49.69       26.90      1.51 o
   1   1   4      692.74      748.56      8.00 o
   2   1   4     7124.78     7364.36     61.31 o
   3   1   4        7.72        2.81      2.04 o
   4   1   4     3971.41     4051.04     41.27 o
   5   1   4     1788.00     1890.40     23.30 o
   6   1   4     1500.64     1530.48     21.75 o
   7   1   4      217.60      203.57      7.63 o
   8   1   4       20.95       28.42      4.80 o
   9   1   4       43.61       29.60      5.42 o
  10   1   4        2.84       -5.11      5.11 o
  11   1   4        8.85        2.19      6.77 o
  12   1   4       28.01       33.73      9.93 o
  13   1   4       17.06       14.27      9.88 o
  14   1   4        5.84       12.87     16.05 o
 -15   2   4        6.99       13.24     16.10 o
 -14   2   4        2.36       18.73     13.92 o
 -13   2   4       66.92       66.90     17.45 o
 -12   2   4        3.22        9.68      8.27 o
 -11   2   4        0.00       -3.94      6.16 o
 -10   2   4      266.45      252.63     10.85 o
  -9   2   4      232.02      214.14     11.21 o
  -8   2   4      869.91      824.23     16.26 o
  -7   2   4      414.00      387.92     10.07 o
  -6   2   4       75.54      130.68      5.32 o
  -5   2   4     1575.64     1551.97     18.36 o
  -4   2   4     5157.93     4934.43     46.40 o
  -3   2   4      140.10      132.37      3.58 o
  -2   2   4     9168.74     9676.38     76.11 o
  -1   2   4    10706.32    11033.74     77.88 o
   0   2   4     2992.91     2673.51     20.64 o
   1   2   4      576.53      534.49      6.23 o
   2   2   4      494.71      528.46      7.53 o
   3   2   4      254.07      280.15      5.98 o
   4   2   4       98.21       85.22      3.79 o
   5   2   4      628.70      700.07     11.29 o
   6   2   4     1525.78     1626.58     22.97 o
   7   2   4      370.14      359.12     10.21 o
   8   2   4      499.52      505.18     17.13 o
   9   2   4       10.47        8.16      4.69 o
  10   2   4      478.99      453.99     16.26 o
  11   2   4        0.63       -4.69      5.57 o
  12   2   4        2.33        4.92      8.83 o
  13   2   4        5.96       -6.24     12.57 o
  14   2   4        7.55        0.29     14.85 o
 -14   3   4        1.26       12.08     13.33 o
 -13   3   4        0.58        4.46     10.31 o
 -12   3   4        0.36        5.43      8.10 o
 -11   3   4        0.85        0.98      5.67 o
 -10   3   4      105.26      104.90      8.88 o
  -9   3   4       16.72        4.51      6.84 o
  -8   3   4      252.19      229.17      9.33 o
  -7   3   4      124.16      146.31      7.91 o
  -6   3   4      551.92      591.61      9.66 o
  -5   3   4     2237.99     2175.99     28.57 o
  -4   3   4      109.33      101.95      3.36 o
  -3   3   4     4933.87     4741.92     42.05 o
  -2   3   4      906.35      854.64      8.83 o
  -1   3   4      142.92      169.89      3.07 o
   0   3   4      700.38      708.32      7.62 o
   1   3   4     3253.87     3357.00     29.85 o
   2   3   4       60.36       48.17      2.47 o
   3   3   4      243.24      223.07      4.95 o
   4   3   4      460.20      479.80      8.13 o
   5   3   4      497.50      532.71      9.47 o
   6   3   4      815.34      772.49     14.11 o
   7   3   4      240.22      240.20      7.24 o
   8   3   4      170.21      166.11      7.53 o
   9   3   4      482.45      471.78     15.59 o
  10   3   4        0.03       18.48      6.56 o
  11   3   4        2.39       -2.51      6.29 o
  12   3   4       15.66        0.65     10.57 o
  13   3   4       74.68       70.72     14.84 o
  14   3   4        0.91       13.51     16.07 o
 -14   4   4        7.07       -2.77     13.71 o
 -13   4   4       28.31       60.99     26.49 o
 -12   4   4       18.10       30.22      9.39 o
 -11   4   4       80.38       77.59     10.80 o
 -10   4   4       63.14       74.00      9.59 o
  -9   4   4       29.87       33.95      6.40 o
  -8   4   4       23.82       33.11      4.89 o
  -7   4   4       20.70       24.78      3.39 o
  -6   4   4        0.75        3.44      2.65 o
  -5   4   4      471.68      473.86      8.47 o
  -4   4   4     1786.69     1806.64     21.06 o
  -3   4   4     4861.04     4980.32     51.59 o
  -2   4   4      740.53      598.59      7.86 o
  -1   4   4       15.98       13.49      1.64 o
   0   4   4      350.55      381.16      5.89 o
   1   4   4       47.51       45.50      2.51 o
   2   4   4      952.62      993.18     13.26 o
   3   4   4      442.87      452.22      7.67 o
   4   4   4      233.27      217.71      5.68 o
   5   4   4       70.99       61.29      3.81 o
   6   4   4      304.95      343.54      7.51 o
   7   4   4      280.00      270.50      7.24 o
   8   4   4      199.34      202.90      9.16 o
   9   4   4       23.92       22.67      6.17 o
  10   4   4       98.84       84.95      8.81 o
  11   4   4       57.36       50.08     21.94 o
  12   4   4       12.64        7.96      9.67 o
  13   4   4       60.00       65.51     14.50 o
  14   4   4        8.36        5.69     15.35 o
 -14   5   4       17.12       21.90     15.74 o
 -13   5   4       12.14        2.59     11.77 o
 -12   5   4        2.99       -2.41      8.87 o
 -11   5   4        8.89       13.47      7.32 o
 -10   5   4        2.55        2.31      7.40 o
  -9   5   4       94.62       97.79      7.30 o
  -8   5   4        3.42       -2.54      3.94 o
  -7   5   4       92.47       84.53      4.44 o
  -6   5   4      307.27      325.74      7.16 o
  -5   5   4      257.87      212.76      6.11 o
  -4   5   4        0.58       -1.84      1.84 o
  -3   5   4      224.65      227.30      5.12 o
  -2   5   4      428.06      421.06      6.57 o
  -1   5   4       41.33       54.51      2.21 o
   0   5   4     2679.00     2771.66     29.14 o
   1   5   4      768.80      815.66     10.92 o
   2   5   4       97.79       93.90      3.53 o
   3   5   4        3.00       -1.25      2.19 o
   4   5   4     1804.23     1838.30     25.64 o
   5   5   4      389.15      339.67      8.17 o
   6   5   4        0.25        2.34      2.97 o
   7   5   4        1.62       -1.16      3.33 o
   8   5   4      148.59      152.98      9.15 o
   9   5   4      550.70      576.45     17.69 o
  10   5   4      332.47      351.63     17.69 o
  11   5   4       96.36       95.81     16.44 o
  12   5   4      169.45      212.49     16.45 o
  13   5   4        5.82       11.77     12.93 o
 -13   6   4      111.22      174.27     34.05 o
 -12   6   4      131.37      128.95     13.73 o
 -11   6   4       32.89       25.30     15.68 o
 -10   6   4        8.50        8.55      8.04 o
  -9   6   4        8.20       17.63      6.36 o
  -8   6   4       12.70       16.48      6.47 o
  -7   6   4       32.49       27.90      4.20 o
  -6   6   4       62.45       65.25      4.50 o
  -5   6   4      336.45      353.82      7.27 o
  -4   6   4      313.86      288.00      8.27 o
  -3   6   4        5.62        5.01      2.08 o
  -2   6   4      931.62      991.25     11.43 o
  -1   6   4      440.58      491.22      6.84 o
   0   6   4      314.83      338.12      5.21 o
   1   6   4      569.83      629.93      8.81 o
   2   6   4     1697.49     1812.10     22.35 o
   3   6   4      459.12      463.43     11.80 o
   4   6   4      270.85      251.62      6.55 o
   5   6   4     1115.24     1118.42     16.67 o
   6   6   4      979.26      966.26     17.56 o
   7   6   4       56.56       59.16      5.90 o
   8   6   4      102.52       96.63     10.13 o
   9   6   4        2.38        1.60      7.96 o
  10   6   4        7.05        6.98      8.31 o
  11   6   4       10.42       18.64      9.75 o
  12   6   4        5.50        8.89      9.93 o
  13   6   4        0.38       -4.47     12.01 o
 -13   7   4       51.25       57.55     12.98 o
 -12   7   4        6.19        8.62      9.80 o
 -11   7   4       13.33       16.45      9.04 o
 -10   7   4        2.45       -1.76      7.61 o
  -9   7   4       19.43       13.22      7.67 o
  -8   7   4      171.95      215.54     15.21 o
  -7   7   4      121.86      110.66      6.98 o
  -6   7   4      453.05      437.07      8.88 o
  -5   7   4       86.13       87.50      5.45 o
  -4   7   4      275.33      292.93      6.31 o
  -3   7   4       47.05       46.29      2.72 o
  -2   7   4       81.58       96.55      2.91 o
  -1   7   4       22.13       19.47      2.26 o
   0   7   4       11.30       17.28      2.36 o
   1   7   4      122.61      137.21      4.94 o
   2   7   4      938.37      939.79     13.91 o
   3   7   4      319.90      328.54      8.73 o
   4   7   4       23.14       18.09      3.47 o
   5   7   4      207.88      200.94      6.36 o
   6   7   4       61.57       61.75      6.43 o
   7   7   4      217.16      239.76     13.00 o
   8   7   4      791.93      761.91     24.75 o
   9   7   4       13.28       13.35      8.51 o
  10   7   4       43.17       38.11      9.82 o
  11   7   4       45.87       46.32     11.23 o
  12   7   4       69.52       82.44     13.11 o
  13   7   4       19.54       20.35     14.56 o
 -12   8   4       12.24       12.57     10.52 o
 -11   8   4        9.67       14.97      9.46 o
 -10   8   4       84.25      105.40     24.18 o
  -9   8   4        6.86        8.97      7.70 o
  -8   8   4       53.37       46.47     10.31 o
  -7   8   4        3.21       -1.05      5.70 o
  -6   8   4      504.67      522.89     13.19 o
  -5   8   4        0.76        0.73      3.28 o
  -4   8   4      178.88      171.90      4.93 o
  -3   8   4      118.60      125.43      3.84 o
  -2   8   4      116.41      111.05      3.61 o
  -1   8   4        0.21        0.56      2.01 o
   0   8   4      597.82      607.76      9.37 o
   1   8   4      734.10      780.39     12.74 o
   2   8   4      131.72      144.23      6.26 o
   3   8   4        0.36        1.88      2.85 o
   4   8   4      224.63      252.18      7.73 o
   5   8   4      541.05      540.76     16.78 o
   6   8   4       46.52       58.03      7.93 o
   7   8   4      478.68      479.34     19.98 o
   8   8   4        0.03       -7.45      7.74 o
   9   8   4        2.17       -3.07      8.14 o
  10   8   4       14.12       14.41      9.46 o
  11   8   4        4.66       -7.23      8.96 o
  12   8   4        7.67       15.39     11.36 o
 -12   9   4       27.58       24.19     11.38 o
 -11   9   4        4.13       -1.23      9.54 o
 -10   9   4        6.48        9.79      9.27 o
  -9   9   4        0.86        0.86      9.39 o
  -8   9   4       24.78       26.10      9.78 o
  -7   9   4       30.61       32.49      6.31 o
  -6   9   4       79.54       86.57      6.50 o
  -5   9   4       43.42       38.93      4.65 o
  -4   9   4      352.11      358.99      7.85 o
  -3   9   4        0.61        1.27      2.45 o
  -2   9   4      157.18      169.07      5.06 o
  -1   9   4      867.12      868.15     12.62 o
   0   9   4      240.64      228.65      7.20 o
   1   9   4       17.08       15.08      3.29 o
   2   9   4       24.06       20.67      3.05 o
   3   9   4      260.06      279.58      7.53 o
   4   9   4       27.51       19.32      4.41 o
   5   9   4       51.01       46.73      6.18 o
   6   9   4       59.89       61.99      8.50 o
   7   9   4        5.01       17.36      7.64 o
   8   9   4        0.80       -6.25      7.38 o
   9   9   4       11.54        1.92      8.68 o
  10   9   4        0.22       -8.94      8.94 o
  11   9   4       89.10       81.32     13.05 o
 -11  10   4        2.72       -9.88      9.88 o
 -10  10   4        4.54        7.40      7.95 o
  -9  10   4       43.76       43.30      8.44 o
  -8  10   4       12.58       18.31      7.68 o
  -7  10   4       58.78       45.34      6.89 o
  -6  10   4       84.65       76.75      9.65 o
  -5  10   4       83.09       70.62      6.18 o
  -4  10   4       95.91       70.64      4.65 o
  -3  10   4      133.59      118.62      4.79 o
  -2  10   4       16.86       15.08      3.03 o
  -1  10   4      246.73      246.68      6.39 o
   0  10   4        3.54        8.52      3.55 o
   1  10   4      347.41      379.90      9.42 o
   2  10   4       38.54       32.01      3.37 o
   3  10   4       16.46       11.08      4.05 o
   4  10   4       89.55       69.64      5.77 o
   5  10   4       34.60       29.08      6.44 o
   6  10   4       74.21       76.98      8.97 o
   7  10   4       61.35       55.92      9.20 o
   8  10   4        6.74       20.35      8.56 o
   9  10   4        0.20        0.04      9.07 o
  10  10   4      104.78      108.37     16.95 o
 -10  11   4        0.00        2.39      8.00 o
  -9  11   4        2.66        7.00      7.47 o
  -8  11   4        0.01       -7.18      7.18 o
  -7  11   4       19.80       10.13      6.29 o
  -6  11   4        1.96       -1.58      5.36 o
  -5  11   4        5.25       11.64      4.35 o
  -4  11   4        0.04       -1.88      3.48 o
  -3  11   4       13.00       11.53      3.23 o
  -2  11   4        6.00        2.70      3.42 o
  -1  11   4        0.02        3.34      3.43 o
   0  11   4      207.18      224.99     13.33 o
   1  11   4        6.62        5.52      4.53 o
   2  11   4      128.25      128.21      6.41 o
   3  11   4       42.61       35.18      4.64 o
   4  11   4      159.10      148.93      7.87 o
   5  11   4       89.93       89.39      8.84 o
   6  11   4        6.21       -0.32      6.89 o
   7  11   4        9.33        5.39      8.19 o
   8  11   4        3.76       -7.60      8.01 o
   9  11   4       51.62       58.85     11.34 o
  -9  12   4       11.21       18.35      8.04 o
  -8  12   4        0.74       -5.78      7.17 o
  -7  12   4       13.57       14.82      6.55 o
  -6  12   4        1.88       -5.04      5.04 o
  -5  12   4       33.46       40.61      6.65 o
  -4  12   4       61.29       57.27      4.96 o
  -3  12   4       14.40       14.02      3.51 o
  -2  12   4        3.63        3.93      4.50 o
  -1  12   4        0.89        4.14      8.58 o
   0  12   4       42.28       51.61      6.83 o
   1  12   4      192.02      193.09      8.57 o
   2  12   4      132.53      122.20      7.90 o
   3  12   4       20.09        7.98      4.60 o
   4  12   4        0.08       -2.93      4.83 o
   5  12   4        5.04        3.54      6.36 o
   6  12   4       18.48       22.52      7.78 o
   7  12   4        0.26       -1.59      7.81 o
   8  12   4        1.58        2.47     12.95 o
  -7  13   4        0.00        3.37      6.40 o
  -6  13   4        4.10       -4.78      5.31 o
  -5  13   4       16.49       15.15      6.64 o
  -4  13   4        2.03       -1.27      4.41 o
  -3  13   4        4.60        6.68      4.40 o
  -2  13   4        1.90       -5.15      7.23 o
  -1  13   4       76.27       88.02     12.63 o
   0  13   4        2.29       -1.23      5.87 o
   1  13   4        0.36       -4.03      4.03 o
   2  13   4        1.25        0.93      5.80 o
   3  13   4       10.17       15.74      4.94 o
   4  13   4        9.23        6.84      8.43 o
   5  13   4       62.82       66.58      9.67 o
   6  13   4        1.88       -2.38      7.34 o
   7  13   4       24.51       18.84      9.46 o
  -5  14   4       27.21       25.17      7.23 o
  -4  14   4        0.02       -4.33      5.65 o
  -3  14   4        3.88        5.78      5.25 o
  -2  14   4        7.26        8.46     11.11 o
  -1  14   4        0.62       -4.00      7.18 o
   0  14   4       18.50        1.78      9.66 o
   1  14   4       55.32       44.55     12.08 o
   2  14   4       28.08       26.56      4.81 o
   3  14   4       27.65       20.16      6.19 o
   4  14   4        0.28        4.35      6.69 o
   5  14   4       56.33       58.37      9.08 o
 -13   0   5       12.75        5.95     12.75 o
 -11   0   5        0.20        6.49      8.66 o
  -9   0   5        5.76       16.19      6.43 o
  -7   0   5       12.79       23.13      5.50 o
  -5   0   5      153.62      194.19      9.35 o
  -3   0   5      705.20      634.65      9.56 o
  -1   0   5     2253.81     2095.64     23.23 o
   1   0   5      172.86      159.49      7.47 o
   3   0   5     1199.93     1262.99     18.75 o
   5   0   5     2948.66     2740.39     52.16 o
   7   0   5      559.20      583.40     18.62 o
   9   0   5     1452.92     1354.07     34.13 o
  11   0   5      251.62      266.38     28.48 o
  13   0   5       98.44      117.81     20.45 o
 -15   1   5        0.02        4.29     14.94 o
 -14   1   5       18.46       15.52     13.92 o
 -13   1   5       24.97       15.57     13.32 o
 -12   1   5        0.10        8.48      6.66 o
 -11   1   5      109.79      116.26     13.99 o
 -10   1   5       40.02       45.94      6.33 o
  -9   1   5       79.41       88.59      7.39 o
  -8   1   5      561.49      653.79     20.30 o
  -7   1   5      217.81      254.21      8.34 o
  -6   1   5        7.81        2.48      3.02 o
  -5   1   5       28.16       32.39      2.85 o
  -4   1   5        0.14       -1.21      1.95 o
  -3   1   5      370.15      354.24      5.08 o
  -2   1   5     2704.71     2638.59     20.35 o
  -1   1   5      792.47      790.94      7.41 o
   0   1   5        0.02       -0.18      1.37 o
   1   1   5     5234.06     5062.86     41.20 o
   2   1   5     5638.32     5895.00     52.10 o
   3   1   5     1497.48     1536.27     17.79 o
   4   1   5      281.88      278.39      6.30 o
   5   1   5      461.32      488.08      9.98 o
   6   1   5      692.92      686.06     12.83 o
   7   1   5       86.57       93.56      5.82 o
   8   1   5       35.02       39.49      5.38 o
   9   1   5      367.21      358.75     11.83 o
  10   1   5      112.50      112.12      8.74 o
  11   1   5        6.80        6.94      7.46 o
  12   1   5        6.92        7.96      8.68 o
  13   1   5       34.52       17.52     10.35 o
  14   1   5        0.20      -11.67     11.67 o
 -14   2   5        2.39        1.78     13.42 o
 -13   2   5       11.23       29.67     14.82 o
 -12   2   5       18.50       11.40      7.57 o
 -11   2   5        0.11        0.30      5.47 o
 -10   2   5        4.14        2.83      5.04 o
  -9   2   5      246.95      246.92     11.35 o
  -8   2   5      134.16      151.28      7.72 o
  -7   2   5       52.78       40.67      5.64 o
  -6   2   5     3119.63     3084.02     35.47 o
  -5   2   5        3.13        0.67      2.41 o
  -4   2   5      954.66      860.31     10.93 o
  -3   2   5       63.64       50.38      2.73 o
  -2   2   5      555.48      584.35      7.36 o
  -1   2   5      274.62      322.94      4.60 o
   0   2   5     5176.08     4967.03     40.14 o
   1   2   5       62.02       50.85      2.34 o
   2   2   5       26.36       22.73      2.57 o
   3   2   5       62.25       50.07      3.53 o
   4   2   5      722.55      725.86     11.31 o
   5   2   5      329.53      364.47      8.15 o
   6   2   5       19.72       15.17      3.23 o
   7   2   5      992.97      940.04     22.02 o
   8   2   5        0.00       -0.88      5.32 o
   9   2   5       29.48       23.59      5.83 o
  10   2   5        4.55       -0.37      5.93 o
  11   2   5        2.37       -6.06      6.06 o
  12   2   5       35.92       33.52      8.95 o
  13   2   5        1.30       -7.82     11.67 o
  14   2   5        3.80       11.64     14.99 o
 -14   3   5       35.78       30.31     15.90 o
 -13   3   5      106.58      125.68     13.23 o
 -12   3   5       46.76       52.02     12.10 o
 -11   3   5        1.08        1.73      5.36 o
 -10   3   5       22.77       18.57      6.27 o
  -9   3   5       28.31       33.31      5.31 o
  -8   3   5       21.44       16.65      3.73 o
  -7   3   5      156.14      151.92      5.49 o
  -6   3   5       39.02       46.96      3.38 o
  -5   3   5       30.97       23.26      2.48 o
  -4   3   5      853.08      877.93     10.49 o
  -3   3   5      287.39      263.26      4.70 o
  -2   3   5      807.15      897.37      9.52 o
  -1   3   5       32.80       35.49      2.05 o
   0   3   5     1905.91     1796.05     17.18 o
   1   3   5      225.34      241.81      5.03 o
   2   3   5      765.57      753.03      9.91 o
   3   3   5        0.09        0.47      2.17 o
   4   3   5      570.66      578.09      9.15 o
   5   3   5        0.06        3.52      2.53 o
   6   3   5       85.91       65.68      5.42 o
   7   3   5       10.11        9.65      4.10 o
   8   3   5       62.25       61.88      5.80 o
   9   3   5       33.71       26.98     11.10 o
  10   3   5      125.24      114.65     13.32 o
  11   3   5       26.06       38.34      8.09 o
  12   3   5       38.18       40.04     17.23 o
  13   3   5        0.02      -12.14     12.14 o
  14   3   5        6.31       24.36     16.69 o
 -14   4   5        9.41       31.04     16.07 o
 -13   4   5        2.25      -11.36     18.23 o
 -12   4   5        3.22       -0.02      6.92 o
 -11   4   5       10.00       14.06      7.66 o
 -10   4   5      180.11      181.58      9.52 o
  -9   4   5      331.84      296.17     10.97 o
  -8   4   5        2.73       -3.40      3.40 o
  -7   4   5      190.26      203.75      5.80 o
  -6   4   5      111.85      129.00      5.41 o
  -5   4   5      122.80      103.61      3.83 o
  -4   4   5      483.47      500.61      7.61 o
  -3   4   5     1778.09     1748.71     17.37 o
  -2   4   5      256.84      248.02      4.74 o
  -1   4   5      129.68       86.73      3.15 o
   0   4   5      271.79      311.01      5.79 o
   1   4   5     7661.78     8041.88     94.48 o
   2   4   5     1165.79     1158.23     14.45 o
   3   4   5      788.56      841.65     11.81 o
   4   4   5       57.83       49.52      3.40 o
   5   4   5       27.17       39.51      4.10 o
   6   4   5       17.12       25.72      3.33 o
   7   4   5       95.51       93.02      7.05 o
   8   4   5       99.10      103.33      8.11 o
   9   4   5        3.04        6.19      5.69 o
  10   4   5        4.24       10.76      6.64 o
  11   4   5       48.84       63.19     11.04 o
  12   4   5        0.03      -10.22     10.22 o
  13   4   5        1.27       -1.85     12.39 o
  14   4   5        0.49       -5.40     15.11 o
 -14   5   5        1.82        1.67     13.58 o
 -13   5   5       64.41       64.87     14.65 o
 -12   5   5       49.06       47.63     10.51 o
 -11   5   5        4.69        6.85      6.83 o
 -10   5   5        3.16        1.64      6.60 o
  -9   5   5       51.06       53.18      6.32 o
  -8   5   5       78.67       95.97      7.41 o
  -7   5   5      206.80      197.27      6.15 o
  -6   5   5        2.19       -2.43      2.43 o
  -5   5   5       29.54       35.05      3.02 o
  -4   5   5      312.87      259.14      6.23 o
  -3   5   5      262.18      285.89      6.48 o
  -2   5   5     1548.90     1684.27     19.49 o
  -1   5   5      394.65      405.04      6.28 o
   0   5   5      747.03      748.30      9.42 o
   1   5   5        3.52        2.72      2.21 o
   2   5   5       64.56       76.50      3.51 o
   3   5   5       20.32       27.91      3.38 o
   4   5   5       84.79       93.07      5.13 o
   5   5   5      294.13      355.62      8.57 o
   6   5   5       67.43       55.77      4.27 o
   7   5   5      167.61      193.83      8.72 o
   8   5   5      298.10      278.65     18.65 o
   9   5   5      556.17      523.61     20.99 o
  10   5   5       28.73       51.28     10.20 o
  11   5   5       21.96       15.83      9.81 o
  12   5   5       64.04       71.39     12.72 o
  13   5   5      107.19      110.38     17.26 o
 -13   6   5        0.10       -2.74     11.35 o
 -12   6   5       80.36       90.07     12.52 o
 -11   6   5        8.68        4.59      8.24 o
 -10   6   5       63.29       65.95     10.41 o
  -9   6   5        3.30       -1.00      5.84 o
  -8   6   5      228.83      251.99     12.73 o
  -7   6   5       14.46        8.59      3.96 o
  -6   6   5       65.45       72.24      5.92 o
  -5   6   5        2.64        4.65      2.55 o
  -4   6   5        3.52        3.63      2.22 o
  -3   6   5      227.88      207.43      5.22 o
  -2   6   5      311.65      301.17      5.54 o
  -1   6   5     1486.44     1543.06     16.75 o
   0   6   5      556.71      612.35      8.11 o
   1   6   5      955.67     1037.28     13.82 o
   2   6   5       15.97       16.34      2.57 o
   3   6   5      494.45      472.15      8.72 o
   4   6   5      587.70      602.85     14.07 o
   5   6   5      115.68      118.83      6.08 o
   6   6   5        3.80       10.78      3.59 o
   7   6   5       38.13       29.69      5.74 o
   8   6   5        4.98        5.84      7.36 o
   9   6   5        6.37       20.83      9.04 o
  10   6   5       29.93       29.95     10.00 o
  11   6   5       28.87       36.04     10.90 o
  12   6   5        2.86       -9.43      9.43 o
  13   6   5        1.31        9.86     13.19 o
 -13   7   5        1.19       -4.88     10.17 o
 -12   7   5       45.90       50.82     11.66 o
 -11   7   5        5.54       -3.44      8.43 o
 -10   7   5      348.41      378.61     21.77 o
  -9   7   5      149.34      132.69     11.94 o
  -8   7   5      244.31      207.45     12.80 o
  -7   7   5      100.45      116.87      7.24 o
  -6   7   5      164.37      181.63      6.37 o
  -5   7   5      406.54      433.77      8.96 o
  -4   7   5      286.16      297.48      8.30 o
  -3   7   5       46.21       50.79      3.22 o
  -2   7   5       72.08       79.90      2.99 o
  -1   7   5       60.50       59.10      2.97 o
   0   7   5       75.29       82.25      3.13 o
   1   7   5       95.83       95.05      4.02 o
   2   7   5      394.86      396.96      7.36 o
   3   7   5       82.93       88.60      5.34 o
   4   7   5      894.57      873.59     13.65 o
   5   7   5       36.95       31.88      3.86 o
   6   7   5      185.56      199.05      9.98 o
   7   7   5      166.47      185.11     12.00 o
   8   7   5       45.80       29.07      8.72 o
   9   7   5      219.16      206.19     14.37 o
  10   7   5       79.13      108.27     15.60 o
  11   7   5       99.75      118.73     13.73 o
  12   7   5       34.93       30.76     11.43 o
 -12   8   5        7.82        6.28     18.42 o
 -11   8   5        0.14        6.28      9.34 o
 -10   8   5       19.03       24.25      9.31 o
  -9   8   5       52.59       61.40      9.55 o
  -8   8   5       94.33       97.38     12.38 o
  -7   8   5      273.79      269.64     11.58 o
  -6   8   5        2.95       -0.22      4.71 o
  -5   8   5      279.07      253.03      8.96 o
  -4   8   5       30.35       24.20      3.26 o
  -3   8   5       97.10       96.70      4.09 o
  -2   8   5      269.85      266.80      5.71 o
  -1   8   5       65.53       71.75      3.63 o
   0   8   5      291.62      288.38      5.68 o
   1   8   5      135.07      128.84      4.64 o
   2   8   5       52.51       62.23      4.00 o
   3   8   5       10.14        0.16      3.61 o
   4   8   5       15.78       11.26      3.88 o
   5   8   5      102.14       82.61      6.44 o
   6   8   5       58.57       53.09      9.94 o
   7   8   5       82.82       73.39      9.60 o
   8   8   5       16.32        3.90      7.85 o
   9   8   5       37.78       37.55      9.76 o
  10   8   5        0.07       -8.68      8.68 o
  11   8   5        0.40        1.85      9.59 o
  12   8   5       29.65       23.28     12.08 o
 -12   9   5        4.68       -5.39      8.93 o
 -11   9   5       52.13       38.72      9.50 o
 -10   9   5       12.03        6.69     10.05 o
  -9   9   5       12.59       11.77      8.42 o
  -8   9   5      103.90      113.24     14.64 o
  -7   9   5        1.88        2.34      5.69 o
  -6   9   5       41.80       32.91      5.60 o
  -5   9   5      224.02      237.57      8.89 o
  -4   9   5      265.35      261.61      8.57 o
  -3   9   5        6.84        8.61      3.26 o
  -2   9   5       81.79       79.76      3.97 o
  -1   9   5      675.42      666.34      9.55 o
   0   9   5       22.40       18.21      2.60 o
   1   9   5      312.67      330.73      7.98 o
   2   9   5      218.76      203.27      6.55 o
   3   9   5       79.00       69.51      5.32 o
   4   9   5        7.93        1.41      6.78 o
   5   9   5       61.97       57.19      7.05 o
   6   9   5        9.63       10.44      8.84 o
   7   9   5       15.44       13.14      8.53 o
   8   9   5       16.05        6.86      8.61 o
   9   9   5        8.54        9.77      9.14 o
  10   9   5       25.48       11.98     12.52 o
  11   9   5        2.14       -4.09     13.44 o
 -11  10   5        4.24       12.40      9.11 o
 -10  10   5       28.90       21.41      8.67 o
  -9  10   5        0.86       -2.58      7.93 o
  -8  10   5       44.56       33.46      7.57 o
  -7  10   5       19.38       21.81      6.28 o
  -6  10   5       95.81       79.63      7.24 o
  -5  10   5       29.75       22.31      4.96 o
  -4  10   5      264.97      258.74     10.81 o
  -3  10   5       62.43       65.81      4.75 o
  -2  10   5      806.48      808.63     14.33 o
  -1  10   5      409.56      387.99      7.52 o
   0  10   5       78.64       91.38      4.39 o
   1  10   5       10.63        7.76      3.68 o
   2  10   5        2.13        6.80      3.82 o
   3  10   5       44.79       50.52      5.43 o
   4  10   5      102.65      124.26     17.44 o
   5  10   5       51.33       56.17      8.21 o
   6  10   5       45.14       38.34      8.18 o
   7  10   5        2.81       -0.03      7.48 o
   8  10   5       24.77       39.57     14.82 o
   9  10   5       54.31       60.80     11.38 o
  10  10   5        1.05        9.36     12.13 o
 -10  11   5        0.01        8.73      8.33 o
  -9  11   5        4.09       -1.11      7.38 o
  -8  11   5        0.15        3.00      6.73 o
  -7  11   5       17.16       11.07      6.16 o
  -6  11   5       14.05       11.61      5.70 o
  -5  11   5       28.34       22.06      5.38 o
  -4  11   5       20.50       20.01      5.52 o
  -3  11   5        3.81        2.14      3.64 o
  -2  11   5        0.68        0.89      3.13 o
  -1  11   5       63.63       63.03      4.06 o
   0  11   5       83.95       83.96      4.93 o
   1  11   5       53.87       44.47      4.46 o
   2  11   5       16.35       11.87      4.19 o
   3  11   5        9.44        5.18      4.57 o
   4  11   5       10.51        8.74      5.43 o
   5  11   5       67.47       65.32      8.63 o
   6  11   5       28.95       27.01      8.07 o
   7  11   5       11.84       19.07      8.44 o
   8  11   5        0.15        0.04     10.39 o
   9  11   5        0.28        9.08     10.11 o
  -9  12   5       33.66       54.96     12.22 o
  -8  12   5        5.53        1.14      6.93 o
  -7  12   5        0.46       -2.98      6.01 o
  -6  12   5        2.23       -0.26      5.93 o
  -5  12   5       67.59       72.45      6.79 o
  -4  12   5       54.66       60.62      7.91 o
  -3  12   5        4.62       -0.47      3.73 o
  -2  12   5       69.83       62.42      5.11 o
  -1  12   5       38.74       48.00      4.38 o
   0  12   5        0.15       -2.67      3.50 o
   1  12   5        0.14       -3.71      3.71 o
   2  12   5        6.58        5.77      4.13 o
   3  12   5        3.74        1.86      4.73 o
   4  12   5       16.47        2.56      8.82 o
   5  12   5       32.68       38.06      8.07 o
   6  12   5       12.68       15.63      7.84 o
   7  12   5        3.85       13.26      8.53 o
   8  12   5        9.39        3.94      9.30 o
  -7  13   5        8.00        2.61      6.53 o
  -6  13   5        1.33       -1.98      5.53 o
  -5  13   5        1.23       -0.81      5.04 o
  -4  13   5        1.39       -2.63      4.85 o
  -3  13   5        6.56        9.00      4.06 o
  -2  13   5       37.50       48.96      5.39 o
  -1  13   5        6.22        4.58      4.93 o
   0  13   5       10.36        9.07      3.91 o
   1  13   5       22.35       16.50      4.25 o
   2  13   5        4.27        5.36      4.67 o
   3  13   5        4.30        3.50      5.83 o
   4  13   5       12.82       17.02      6.86 o
   5  13   5        2.68       -6.87      6.87 o
   6  13   5        7.93       -1.28      7.69 o
  -5  14   5        5.26        4.94      7.04 o
  -4  14   5        9.21       13.42      6.71 o
  -3  14   5        0.68       -5.53      5.58 o
  -2  14   5        0.23       -3.59      7.39 o
  -1  14   5        0.20        5.59      7.39 o
   0  14   5       13.92       24.69      8.04 o
   1  14   5        7.11       12.58      7.95 o
   2  14   5       12.47       12.69      5.89 o
   3  14   5        5.62        5.20      6.36 o
   4  14   5       27.34       21.02      7.51 o
 -14   0   6        3.16       -2.46     10.69 o
 -12   0   6       32.70       38.39     13.74 o
 -10   0   6       43.50       57.63      9.38 o
  -8   0   6       47.21       31.92      5.79 o
  -6   0   6     3511.17     3778.98     68.92 o
  -4   0   6     3649.05     3586.78     49.89 o
  -2   0   6      715.47      756.00     10.79 o
   0   0   6      125.63      163.01      5.46 o
   2   0   6     8314.83     8485.65    100.47 o
   4   0   6      157.20      224.10     10.15 o
   6   0   6      498.94      464.64     23.10 o
   8   0   6     1495.07     1479.00     35.38 o
  10   0   6       83.51       64.79     16.85 o
  12   0   6        3.17       -9.74      9.74 o
  14   0   6        6.32       -7.88     14.64 o
 -14   1   6       26.78       20.95     14.65 o
 -13   1   6        1.51        0.82      7.45 o
 -12   1   6       47.97       48.59      8.29 o
 -11   1   6       23.82       25.84      6.85 o
 -10   1   6      174.71      173.25      8.62 o
  -9   1   6        0.04       -0.39      3.85 o
  -8   1   6       21.89       14.02      4.24 o
  -7   1   6      561.87      509.76     10.95 o
  -6   1   6     1217.78     1244.85     16.42 o
  -5   1   6     1984.66     1958.86     23.86 o
  -4   1   6      194.97      233.41      5.27 o
  -3   1   6       17.84       20.20      2.12 o
  -2   1   6     1211.84     1203.02     12.37 o
  -1   1   6      216.92      208.72      3.81 o
   0   1   6      185.28      227.78      4.01 o
   1   1   6     1709.79     1714.45     18.09 o
   2   1   6      246.28      260.06      5.80 o
   3   1   6       80.83       73.70      3.60 o
   4   1   6      116.72      124.81      4.82 o
   5   1   6      360.47      392.34      9.17 o
   6   1   6      133.31      132.40      7.84 o
   7   1   6       50.67       55.87      5.35 o
   8   1   6      170.46      197.34      8.41 o
   9   1   6      157.94      148.47      8.38 o
  10   1   6        0.69       -0.09      7.71 o
  11   1   6       48.81       48.10     17.38 o
  12   1   6       11.95       15.09      9.72 o
  13   1   6       20.48       -5.65      9.24 o
  14   1   6        1.58       23.78     16.48 o
 -14   2   6        2.86       13.14     12.08 o
 -13   2   6       19.88       22.43     11.37 o
 -12   2   6       22.11       25.32      7.39 o
 -11   2   6        0.29       -2.78      5.43 o
 -10   2   6        8.03        0.62      5.19 o
  -9   2   6      144.83      145.42      7.04 o
  -8   2   6       42.54       37.58      4.18 o
  -7   2   6      512.43      510.21     10.37 o
  -6   2   6      240.28      212.12      6.02 o
  -5   2   6      621.79      644.65      9.99 o
  -4   2   6      217.06      201.75      6.69 o
  -3   2   6      362.18      387.16      6.21 o
  -2   2   6       33.30       38.68      2.56 o
  -1   2   6    13013.88    13046.92    116.90 o
   0   2   6        3.04       -1.67      1.67 o
   1   2   6      477.97      473.35      8.61 o
   2   2   6      301.13      326.10     10.56 o
   3   2   6      498.00      593.37      9.91 o
   4   2   6     2645.23     2871.21     40.93 o
   5   2   6       29.70       20.92      3.38 o
   6   2   6       38.68       41.25      4.13 o
   7   2   6      520.17      505.94     14.72 o
   8   2   6       33.16       23.18      4.98 o
   9   2   6       40.74       41.70      8.50 o
  10   2   6        1.55       -4.37      6.11 o
  11   2   6       21.62       21.01      8.38 o
  12   2   6       15.07       13.80      8.98 o
  13   2   6        4.02       12.11     14.94 o
  14   2   6        0.02       -6.04     14.12 o
 -14   3   6       11.72       24.65     15.02 o
 -13   3   6        0.21        8.68      8.74 o
 -12   3   6       15.60       14.61      8.24 o
 -11   3   6       55.17       41.05      6.89 o
 -10   3   6       32.24       46.49      6.56 o
  -9   3   6      114.95      116.39      8.18 o
  -8   3   6      270.90      273.88      9.16 o
  -7   3   6       45.22       37.15      3.60 o
  -6   3   6       18.76       18.03      2.56 o
  -5   3   6        6.22        0.64      2.09 o
  -4   3   6       59.49       54.61      2.89 o
  -3   3   6        4.90       11.27      1.97 o
  -2   3   6        4.86        4.74      1.76 o
  -1   3   6       10.50       10.92      1.93 o
   0   3   6     3700.70     3914.51     35.35 o
   1   3   6      677.49      616.02      8.83 o
   2   3   6      171.11      207.98      5.14 o
   3   3   6      677.38      661.04      9.85 o
   4   3   6      146.90      148.56      6.77 o
   5   3   6        1.00       -2.46      2.46 o
   6   3   6      125.03      127.97      5.61 o
   7   3   6       50.62       70.83      5.65 o
   8   3   6        0.12       -4.45      4.45 o
   9   3   6        0.22       -5.11      5.75 o
  10   3   6      116.00      123.41     11.29 o
  11   3   6       26.92       34.57      7.84 o
  12   3   6        9.92        5.08     11.25 o
  13   3   6       17.03      -13.51     13.51 o
  14   3   6       31.03       17.53     16.95 o
 -14   4   6        0.02       -0.85     13.77 o
 -13   4   6       26.12       17.74     19.66 o
 -12   4   6        0.66        6.42      8.28 o
 -11   4   6       15.87       10.30      7.28 o
 -10   4   6       14.40        8.75      5.54 o
  -9   4   6       22.48       25.35      5.54 o
  -8   4   6      146.32      166.93      7.54 o
  -7   4   6      164.70      144.48      5.18 o
  -6   4   6       16.70       18.82      2.75 o
  -5   4   6      547.96      508.32      7.86 o
  -4   4   6      238.59      237.24      5.42 o
  -3   4   6      435.00      412.06      6.45 o
  -2   4   6      218.26      200.25      4.37 o
  -1   4   6     2942.85     2962.42     28.74 o
   0   4   6     1427.90     1452.85     15.49 o
   1   4   6      102.38       95.98      4.65 o
   2   4   6      125.10      139.49      4.38 o
   3   4   6      501.82      533.99      8.48 o
   4   4   6      471.07      496.35      8.62 o
   5   4   6        5.86        1.37      2.71 o
   6   4   6       51.26       57.70      4.05 o
   7   4   6        8.68        3.98      4.18 o
   8   4   6       16.45       20.08      6.28 o
   9   4   6       10.37        1.92      7.22 o
  10   4   6      173.63      171.38     13.69 o
  11   4   6       28.94       37.10     10.20 o
  12   4   6        4.21       26.64     12.60 o
  13   4   6        5.07        4.89     19.87 o
 -14   5   6        6.29       -4.99     15.44 o
 -13   5   6        0.60       -5.89     10.41 o
 -12   5   6        4.51        7.16      9.14 o
 -11   5   6        7.01        7.75      8.22 o
 -10   5   6      138.25      141.72     10.45 o
  -9   5   6        0.41        3.77      5.81 o
  -8   5   6       30.49       23.58      4.72 o
  -7   5   6        0.00       -1.41      3.09 o
  -6   5   6        1.41        3.37      2.65 o
  -5   5   6       30.89       39.05      3.24 o
  -4   5   6      144.87      120.35      4.16 o
  -3   5   6      269.92      275.74      5.98 o
  -2   5   6       87.37       86.13      5.04 o
  -1   5   6     1646.57     1555.65     18.55 o
   0   5   6        7.67        3.91      1.82 o
   1   5   6      922.78      905.20     14.32 o
   2   5   6     1047.36     1077.02     16.77 o
   3   5   6     2647.91     2643.85     32.26 o
   4   5   6      416.49      410.57      9.01 o
   5   5   6       33.06       44.53      3.89 o
   6   5   6        2.67       -0.84      3.30 o
   7   5   6       18.86       16.04      5.51 o
   8   5   6      459.22      437.88     33.47 o
   9   5   6        1.14       -6.84      6.84 o
  10   5   6       48.03       45.50     10.37 o
  11   5   6        4.36       -5.74      9.35 o
  12   5   6       46.34       83.87     16.02 o
  13   5   6        1.47        4.91     13.25 o
 -13   6   6        0.02       -4.77      9.46 o
 -12   6   6        3.10        8.84      8.26 o
 -11   6   6       38.24       35.11      8.39 o
 -10   6   6      124.62      129.43     10.48 o
  -9   6   6        3.94       14.63      7.56 o
  -8   6   6       12.74       14.26      5.54 o
  -7   6   6       82.43       94.17      5.90 o
  -6   6   6        0.42       -0.07      2.77 o
  -5   6   6       51.78       56.56      3.91 o
  -4   6   6        5.53        4.38      2.38 o
  -3   6   6      116.43      116.90      4.47 o
  -2   6   6       11.68        7.74      2.22 o
  -1   6   6        3.02        2.12      2.01 o
   0   6   6      470.51      455.45      7.17 o
   1   6   6       27.23       20.94      3.50 o
   2   6   6      298.22      326.44      8.10 o
   3   6   6        1.76        2.35      2.77 o
   4   6   6       15.36        9.55      3.15 o
   5   6   6       79.51       92.62      5.05 o
   6   6   6      159.38      147.36      7.58 o
   7   6   6       89.22      101.35     10.12 o
   8   6   6       20.98       14.02      7.97 o
   9   6   6       29.61       40.07      9.60 o
  10   6   6        6.29        3.44     10.74 o
  11   6   6        4.55       -9.26      9.26 o
  12   6   6       23.45       24.18     11.74 o
  13   6   6        0.09        5.40     13.24 o
 -13   7   6        8.27       27.70     10.34 o
 -12   7   6        0.59       -0.82      7.98 o
 -11   7   6        1.50        3.65      7.81 o
 -10   7   6       15.37       12.44      7.74 o
  -9   7   6      620.12      665.21     22.80 o
  -8   7   6      185.35      203.65     11.13 o
  -7   7   6      577.49      659.03     17.96 o
  -6   7   6      213.37      210.93      7.93 o
  -5   7   6       24.01       24.30      3.12 o
  -4   7   6       17.95       10.43      2.83 o
  -3   7   6      410.12      418.33      7.38 o
  -2   7   6       48.62       55.40      3.01 o
  -1   7   6        8.04        6.88      2.05 o
   0   7   6       36.76       38.63      2.53 o
   1   7   6       67.82       81.82      5.06 o
   2   7   6        7.87       10.18      2.89 o
   3   7   6        0.30       -1.73      2.61 o
   4   7   6      264.46      281.06      7.63 o
   5   7   6        0.00       -2.55      3.82 o
   6   7   6        4.20       17.55      9.62 o
   7   7   6       76.38       78.93     11.01 o
   8   7   6       91.15      114.66     11.41 o
   9   7   6        7.04       -4.20      8.11 o
  10   7   6       10.72       19.30      9.86 o
  11   7   6       11.38       13.79     14.20 o
  12   7   6       14.37       21.88     16.12 o
 -12   8   6       20.99        7.44      8.90 o
 -11   8   6       44.66       63.40     10.04 o
 -10   8   6        0.00        2.04      7.98 o
  -9   8   6       24.76       11.73      8.56 o
  -8   8   6       68.89       73.94      8.65 o
  -7   8   6      189.50      186.73     10.20 o
  -6   8   6       43.59       30.59      5.47 o
  -5   8   6       41.12       45.73      4.89 o
  -4   8   6      176.21      145.77      8.01 o
  -3   8   6      370.81      349.52      7.12 o
  -2   8   6      355.33      357.34      6.52 o
  -1   8   6       28.28       30.93      2.90 o
   0   8   6      413.30      403.34      7.40 o
   1   8   6      136.19      152.69      5.66 o
   2   8   6       24.44       24.57      3.81 o
   3   8   6      200.08      212.61      7.35 o
   4   8   6        4.37       -2.15      4.45 o
   5   8   6        0.79       -1.63      5.18 o
   6   8   6       80.57      102.13     13.59 o
   7   8   6       13.69        0.99      7.60 o
   8   8   6       91.58       84.75     10.96 o
   9   8   6       11.01       11.25      9.14 o
  10   8   6       42.01       43.33     11.19 o
  11   8   6        1.41       -4.88     13.94 o
 -11   9   6        3.51       12.86     10.36 o
 -10   9   6        3.83       -6.18      7.74 o
  -9   9   6       49.25       42.16      9.61 o
  -8   9   6       16.91       14.63      6.88 o
  -7   9   6        0.16        2.19      5.85 o
  -6   9   6      127.86      130.30      8.47 o
  -5   9   6       19.94       20.56      5.35 o
  -4   9   6       33.93       29.67      4.46 o
  -3   9   6        6.50        3.45      3.47 o
  -2   9   6        2.09       -1.07      2.87 o
  -1   9   6      385.78      404.68      7.64 o
   0   9   6       51.00       53.82      3.76 o
   1   9   6      259.12      294.36     10.18 o
   2   9   6      264.52      268.52      8.95 o
   3   9   6      211.57      233.68     11.21 o
   4   9   6      118.62      110.38      7.71 o
   5   9   6      415.48      380.20     15.91 o
   6   9   6       29.99       35.17      8.42 o
   7   9   6       13.09       11.00      8.24 o
   8   9   6        1.21        4.15      8.32 o
   9   9   6       11.64       25.12     10.07 o
  10   9   6        1.35       -8.70      9.47 o
  11   9   6       10.63       11.79     11.01 o
 -11  10   6        4.06        6.13      8.87 o
 -10  10   6        6.03        8.26      8.05 o
  -9  10   6        5.87       10.25      8.44 o
  -8  10   6        0.05       -6.32      6.32 o
  -7  10   6       28.21       17.21      6.42 o
  -6  10   6        9.61        0.05      5.45 o
  -5  10   6       79.84       73.56      6.20 o
  -4  10   6        8.43        2.52      4.29 o
  -3  10   6      689.61      632.62     12.27 o
  -2  10   6      152.12      154.47      6.04 o
  -1  10   6      422.83      405.37      9.27 o
   0  10   6      143.90      143.97      6.33 o
   1  10   6        0.36       -0.30      3.97 o
   2  10   6      726.44      702.55     14.82 o
   3  10   6      570.41      547.03     13.42 o
   4  10   6       55.80       57.13      9.79 o
   5  10   6       44.37       56.71      8.46 o
   6  10   6        0.02       -7.04      7.04 o
   7  10   6        2.74        3.17      7.98 o
   8  10   6       31.44       35.42      9.80 o
   9  10   6        0.71       10.11      9.97 o
  10  10   6        0.23        5.85     10.84 o
 -10  11   6        0.32        3.36      8.30 o
  -9  11   6        0.05        7.02      9.85 o
  -8  11   6        0.03       11.53      7.46 o
  -7  11   6        9.69        9.85      6.32 o
  -6  11   6       27.83       35.56      6.50 o
  -5  11   6        3.78       -1.71      4.98 o
  -4  11   6       29.58       21.12      4.75 o
  -3  11   6        0.50       -3.13      3.84 o
  -2  11   6        5.70       -1.48      3.52 o
  -1  11   6      119.28      133.54      5.60 o
   0  11   6      164.50      173.52      6.93 o
   1  11   6        3.04        3.33      4.82 o
   2  11   6      279.90      297.67     12.69 o
   3  11   6       38.04       39.03      6.04 o
   4  11   6       24.63       20.95      7.05 o
   5  11   6       76.69       88.11     12.36 o
   6  11   6        1.20       -1.49      7.32 o
   7  11   6        1.89        8.38      8.20 o
   8  11   6       26.39       35.24     10.43 o
   9  11   6       21.92       21.32     10.93 o
  -8  12   6       15.79       21.24      7.76 o
  -7  12   6        0.35       -3.13      6.06 o
  -6  12   6       18.30       24.52      9.30 o
  -5  12   6        5.61       12.86      5.62 o
  -4  12   6        2.33        1.57      9.69 o
  -3  12   6        9.25        9.52      4.37 o
  -2  12   6      113.65      111.63      5.98 o
  -1  12   6       42.56       43.09      4.96 o
   0  12   6       79.20       85.97      5.74 o
   1  12   6        2.59        0.61      4.36 o
   2  12   6        0.12       -3.03      5.48 o
   3  12   6       11.51       -8.74      8.74 o
   4  12   6       45.53       38.88     12.04 o
   5  12   6        3.19        3.82      6.90 o
   6  12   6       11.40       10.52      9.95 o
   7  12   6       61.78       63.99     11.02 o
   8  12   6        0.74       -8.76      8.76 o
  -7  13   6        0.78       10.38      6.65 o
  -6  13   6        0.11       -4.95      5.83 o
  -5  13   6        2.94        9.92      5.74 o
  -4  13   6        4.92        6.65      5.27 o
  -3  13   6        7.47       11.89      4.89 o
  -2  13   6        8.42       13.53      4.73 o
  -1  13   6       39.10       32.57      5.95 o
   0  13   6       32.43       14.85      5.58 o
   1  13   6        4.44       10.78      8.69 o
   2  13   6        0.44        3.09      5.85 o
   3  13   6        0.54        8.29      6.35 o
   4  13   6       19.19        6.06      8.72 o
   5  13   6       23.72       21.91      8.48 o
   6  13   6       10.25       12.52      8.64 o
  -4  14   6       25.64       18.05      7.98 o
  -3  14   6       13.24       11.05      6.46 o
  -2  14   6       19.99       31.27      9.30 o
  -1  14   6        2.35       11.78      8.55 o
   0  14   6        2.01       -0.06      9.86 o
   1  14   6        3.18        7.47      8.16 o
   2  14   6        0.87        5.05      9.58 o
   3  14   6        4.67        4.22      6.97 o
   4  14   6       17.02       -7.04      7.27 o
 -13   0   7       66.83       84.24     13.69 o
 -11   0   7      155.91      180.98     13.07 o
  -9   0   7      571.46      508.89     16.34 o
  -7   0   7       48.45       35.02      5.48 o
  -5   0   7        2.99        1.74      3.86 o
  -3   0   7     1380.45     1557.03     24.69 o
  -1   0   7        3.74       -2.15      2.15 o
   1   0   7      448.87      472.50     10.87 o
   3   0   7       54.30       45.87      5.96 o
   5   0   7      281.64      272.51     12.08 o
   7   0   7      589.35      606.45     19.80 o
   9   0   7       99.25       82.86     10.34 o
  11   0   7      378.47      335.54     29.68 o
  13   0   7        0.00        3.24     15.49 o
 -14   1   7        1.08      -12.35     12.35 o
 -13   1   7       88.17      104.14     10.41 o
 -12   1   7        9.98        9.65      6.69 o
 -11   1   7       80.28       91.10      8.24 o
 -10   1   7       82.31       84.72      6.99 o
  -9   1   7      132.29      127.71      8.15 o
  -8   1   7        5.52        0.12      3.39 o
  -7   1   7      289.51      270.16      9.64 o
  -6   1   7        0.09        2.38      2.89 o
  -5   1   7      394.84      372.35      7.62 o
  -4   1   7      823.04      924.25     12.03 o
  -3   1   7     6826.93     7049.59     62.44 o
  -2   1   7      324.77      331.63      5.61 o
  -1   1   7     1987.68     2140.78     20.15 o
   0   1   7      495.44      439.64      6.80 o
   1   1   7      451.86      461.80      7.43 o
   2   1   7      748.07      631.97      9.75 o
   3   1   7      148.48      164.07      6.16 o
   4   1   7       48.91       62.15      4.26 o
   5   1   7       32.75       39.73      4.90 o
   6   1   7       74.53       90.36      6.40 o
   7   1   7       10.94        8.36      4.42 o
   8   1   7      437.67      414.68     16.80 o
   9   1   7      322.94      329.88     12.71 o
  10   1   7        6.89       16.86     13.83 o
  11   1   7       56.98       55.90      9.86 o
  12   1   7       25.28       18.54      9.70 o
  13   1   7        2.05       -6.18     14.03 o
  14   1   7       13.14        4.96     16.57 o
 -14   2   7       28.26       67.96     12.50 o
 -13   2   7       10.77       19.66      9.89 o
 -12   2   7        4.75        6.26      7.14 o
 -11   2   7        8.81       12.33      5.47 o
 -10   2   7        5.99        3.98      4.93 o
  -9   2   7      113.23      156.62     11.02 o
  -8   2   7      146.45      155.15      6.72 o
  -7   2   7      364.42      430.55     11.62 o
  -6   2   7      678.85      693.12     11.98 o
  -5   2   7      164.63      182.24      6.50 o
  -4   2   7        3.27        0.44      2.03 o
  -3   2   7       32.75       26.36      2.36 o
  -2   2   7     1663.62     1672.73     17.22 o
  -1   2   7     1667.81     1730.48     18.43 o
   0   2   7     4450.42     4474.42     44.81 o
   1   2   7      658.19      665.59     11.15 o
   2   2   7     2119.39     2490.23     28.73 o
   3   2   7      355.68      391.99      8.15 o
   4   2   7     1064.50     1101.13     18.94 o
   5   2   7      178.16      185.36      7.19 o
   6   2   7      484.19      477.09     10.99 o
   7   2   7      132.85      137.90      7.23 o
   8   2   7      135.63      130.83      7.71 o
   9   2   7      203.36      183.03     12.67 o
  10   2   7      224.34      227.88     14.03 o
  11   2   7        0.51       11.28      8.13 o
  12   2   7        0.54       15.70     14.38 o
  13   2   7       34.57       55.05     18.70 o
 -14   3   7       16.81       13.19     12.61 o
 -13   3   7        0.89       -0.44      8.27 o
 -12   3   7        8.49        4.44      7.38 o
 -11   3   7       50.55       64.78     11.82 o
 -10   3   7        9.42        3.66      4.68 o
  -9   3   7        3.89       -3.14      4.79 o
  -8   3   7      111.24      120.43      5.93 o
  -7   3   7       26.55       36.26      3.87 o
  -6   3   7      373.72      351.61      7.94 o
  -5   3   7       97.77       99.87      4.30 o
  -4   3   7      133.76      149.29      4.56 o
  -3   3   7      432.53      374.86      6.29 o
  -2   3   7      280.12      305.49      5.33 o
  -1   3   7       39.47       22.75      2.29 o
   0   3   7       44.17       38.50      2.53 o
   1   3   7      320.73      324.38      6.49 o
   2   3   7       44.19       23.40      2.74 o
   3   3   7     1008.61     1025.96     13.68 o
   4   3   7      303.16      339.50      7.90 o
   5   3   7      483.12      475.13     11.55 o
   6   3   7        5.95       12.15      3.63 o
   7   3   7        1.37       -3.94      3.94 o
   8   3   7       23.62       23.28      6.48 o
   9   3   7        2.83       -0.77      9.31 o
  10   3   7      254.34      258.25     13.23 o
  11   3   7       16.62        3.88     18.28 o
  12   3   7        0.01      -11.00     11.00 o
  13   3   7        6.57       11.00     14.88 o
 -14   4   7       34.95       28.10     13.30 o
 -13   4   7        7.60       11.73      9.39 o
 -12   4   7        0.25       10.99      7.27 o
 -11   4   7        0.32       -6.78      7.72 o
 -10   4   7      182.11      168.88      8.80 o
  -9   4   7       85.31       87.34      6.99 o
  -8   4   7        0.12        5.87      4.14 o
  -7   4   7      389.06      347.59      8.01 o
  -6   4   7      188.50      196.66      5.38 o
  -5   4   7        9.08        0.88      2.29 o
  -4   4   7      196.97      221.81      4.93 o
  -3   4   7        5.64        7.55      1.99 o
  -2   4   7        2.82        2.81      1.99 o
  -1   4   7       94.83       93.87      3.44 o
   0   4   7       15.80       21.75      2.21 o
   1   4   7      646.06      717.79     10.05 o
   2   4   7       88.03       91.16      3.67 o
   3   4   7     2798.44     2911.89     31.68 o
   4   4   7       62.45       62.17      3.75 o
   5   4   7      192.48      191.09      5.92 o
   6   4   7      258.80      226.34      7.20 o
   7   4   7      110.56      127.58     12.84 o
   8   4   7       40.95       21.56      6.69 o
   9   4   7        9.27       -1.24      6.21 o
  10   4   7        1.03       19.60      9.45 o
  11   4   7        3.16       -4.42      9.24 o
  12   4   7        9.93        3.47     12.21 o
  13   4   7        0.03       -5.28     15.08 o
 -13   5   7       15.11       15.55     12.21 o
 -12   5   7        5.29       11.08      8.12 o
 -11   5   7       97.41      120.18     10.94 o
 -10   5   7       92.84       96.67      9.35 o
  -9   5   7       82.86       66.66      8.06 o
  -8   5   7       49.95       43.21      5.43 o
  -7   5   7      282.46      260.76      8.84 o
  -6   5   7     1145.27     1139.02     14.95 o
  -5   5   7       38.78       28.14      3.21 o
  -4   5   7       33.85       32.57      3.02 o
  -3   5   7        0.27        1.77      2.18 o
  -2   5   7      717.45      758.68     10.98 o
  -1   5   7      136.42      110.64      3.80 o
   0   5   7     1657.90     1677.22     19.39 o
   1   5   7      128.55      134.19      5.99 o
   2   5   7     1669.92     1716.75     22.59 o
   3   5   7      977.02     1041.52     15.93 o
   4   5   7        8.61       10.03      3.36 o
   5   5   7      228.80      241.65      8.13 o
   6   5   7        2.58        1.31      4.00 o
   7   5   7       11.53       -0.79      5.30 o
   8   5   7      136.31      133.03      9.76 o
   9   5   7       40.17       59.67     10.08 o
  10   5   7      113.06      134.77     26.26 o
  11   5   7        6.98        2.04      9.82 o
  12   5   7        0.03       -6.42     11.88 o
  13   5   7        0.59       15.65     23.67 o
 -13   6   7        9.60       13.70     10.14 o
 -12   6   7       36.63       70.30     10.64 o
 -11   6   7       24.55       28.09      8.77 o
 -10   6   7       12.91        8.60      7.27 o
  -9   6   7      128.02      131.82     10.11 o
  -8   6   7       76.53       98.55      7.66 o
  -7   6   7       37.25       22.25      4.36 o
  -6   6   7      428.38      398.14      9.69 o
  -5   6   7        3.27        3.13      2.64 o
  -4   6   7      411.61      376.31      8.07 o
  -3   6   7        1.89        0.73      2.40 o
  -2   6   7       52.62       51.75      3.42 o
  -1   6   7       75.87       74.59      3.34 o
   0   6   7        4.43        4.95      2.22 o
   1   6   7      181.01      172.31      7.17 o
   2   6   7      521.30      534.01     10.06 o
   3   6   7        1.23        3.36      2.62 o
   4   6   7      371.01      392.31     10.38 o
   5   6   7       42.55       32.20      5.59 o
   6   6   7        4.72        3.17      4.96 o
   7   6   7       73.34       62.23      9.05 o
   8   6   7      250.25      228.17     19.33 o
   9   6   7       14.44       27.80      9.56 o
  10   6   7        3.25       -8.96      8.96 o
  11   6   7        0.02       -5.19      9.99 o
  12   6   7        1.46        9.97     13.35 o
 -13   7   7        7.19        4.92     10.28 o
 -12   7   7        9.68        3.96      8.88 o
 -11   7   7        1.27        4.05      8.06 o
 -10   7   7       50.43       61.68      9.77 o
  -9   7   7       19.94       26.38      7.85 o
  -8   7   7      282.50      244.56     17.23 o
  -7   7   7       85.08       81.41      7.93 o
  -6   7   7       50.15       39.51      5.37 o
  -5   7   7      144.67      161.02      5.81 o
  -4   7   7      574.68      572.73     11.05 o
  -3   7   7       19.77       18.15      2.83 o
  -2   7   7       23.29       38.43      3.03 o
  -1   7   7        8.09        9.85      2.45 o
   0   7   7        5.07        5.77      2.31 o
   1   7   7      394.45      376.94     10.34 o
   2   7   7      218.04      206.39      6.26 o
   3   7   7      231.05      235.38      7.00 o
   4   7   7      906.88      897.52     16.25 o
   5   7   7        7.37       -4.80      5.80 o
   6   7   7       24.63       17.92      7.36 o
   7   7   7        7.44        4.62      7.99 o
   8   7   7       92.80       82.84     10.96 o
   9   7   7       33.30       52.52     10.53 o
  10   7   7       10.57       10.69      9.72 o
  11   7   7        1.38       16.37     11.10 o
  12   7   7       21.88        7.20     12.00 o
 -12   8   7        3.51       -3.08      9.16 o
 -11   8   7        2.04        1.54      8.10 o
 -10   8   7       11.92        5.42      8.44 o
  -9   8   7        3.21       -0.39      7.02 o
  -8   8   7      136.64      118.43      9.49 o
  -7   8   7        0.96        0.73      8.29 o
  -6   8   7        1.52       -2.19      5.24 o
  -5   8   7       88.88       95.81      6.66 o
  -4   8   7      183.59      172.53      7.99 o
  -3   8   7      688.71      689.37     12.05 o
  -2   8   7      107.32      102.15      4.07 o
  -1   8   7     1087.69     1066.53     13.53 o
   0   8   7        5.73        3.06      2.86 o
   1   8   7      800.90      840.29     13.04 o
   2   8   7        8.64       11.36      3.90 o
   3   8   7      729.40      747.43     16.13 o
   4   8   7      101.73      102.77      7.91 o
   5   8   7       21.97       13.83      7.30 o
   6   8   7        0.52       11.26      7.66 o
   7   8   7      304.85      377.45     17.72 o
   8   8   7       46.14       57.41     10.25 o
   9   8   7       35.33       42.12     10.67 o
  10   8   7        4.10        9.32      9.89 o
  11   8   7       15.38       22.89     11.61 o
 -11   9   7        0.77        6.17     11.05 o
 -10   9   7       21.72       19.38      9.71 o
  -9   9   7        0.57        0.36      7.55 o
  -8   9   7       67.47       75.52      8.92 o
  -7   9   7        1.14       -2.74      5.97 o
  -6   9   7       55.09       48.23      6.79 o
  -5   9   7       23.74       10.69      5.45 o
  -4   9   7        4.13       -0.23      4.23 o
  -3   9   7      170.49      178.04      6.88 o
  -2   9   7      243.68      256.79      8.01 o
  -1   9   7        0.10       -3.30      3.30 o
   0   9   7       14.45       16.64      4.39 o
   1   9   7        6.92        3.05      5.44 o
   2   9   7      122.42      104.00      6.53 o
   3   9   7      123.50      114.92      7.07 o
   4   9   7       22.41       22.99      7.33 o
   5   9   7      211.98      186.38     11.95 o
   6   9   7      135.78      149.30     11.78 o
   7   9   7      133.95      179.09     13.39 o
   8   9   7       78.64       60.48     11.15 o
   9   9   7        8.00       -4.74      9.39 o
  10   9   7        6.03       -9.29      9.89 o
 -10  10   7        7.01       13.42      9.43 o
  -9  10   7       25.03       35.35      8.76 o
  -8  10   7       18.33       23.49      7.46 o
  -7  10   7        2.83        2.79      6.87 o
  -6  10   7        1.38        1.12      5.64 o
  -5  10   7        6.49        5.76      5.29 o
  -4  10   7       26.57       16.22      4.84 o
  -3  10   7       59.28       51.56      6.55 o
  -2  10   7      497.80      483.79     11.03 o
  -1  10   7        0.56       -3.76      3.76 o
   0  10   7      149.48      137.59      6.85 o
   1  10   7       41.97       38.35      5.32 o
   2  10   7      421.70      399.70     11.57 o
   3  10   7       98.85       85.84      8.16 o
   4  10   7      141.83      131.36     11.02 o
   5  10   7       34.82       40.18      8.27 o
   6  10   7       32.14       36.79      9.13 o
   7  10   7        0.08        2.97      8.48 o
   8  10   7        3.15        6.17      9.30 o
   9  10   7       22.98       25.82     10.71 o
  10  10   7       50.07       48.70     16.98 o
  -9  11   7        0.50       -3.38      7.84 o
  -8  11   7        5.55        2.68      6.93 o
  -7  11   7      116.17      140.12      9.84 o
  -6  11   7       58.00       65.93      9.56 o
  -5  11   7       74.48       67.87      8.55 o
  -4  11   7        0.41        3.40      4.99 o
  -3  11   7      129.03      116.63      6.65 o
  -2  11   7       27.25       29.28      4.89 o
  -1  11   7       27.53       26.05      4.30 o
   0  11   7        8.43       20.83      4.91 o
   1  11   7      208.73      241.56      9.26 o
   2  11   7       50.63       39.77      6.32 o
   3  11   7        1.11       -6.22      6.22 o
   4  11   7       47.61       50.94      8.50 o
   5  11   7        3.46        5.02      7.36 o
   6  11   7        3.67       -2.92      7.69 o
   7  11   7        0.12        8.18      8.96 o
   8  11   7       15.78       14.66      9.98 o
   9  11   7        1.40        6.52     10.64 o
  -8  12   7        0.01        1.13      7.95 o
  -7  12   7       12.51       -3.34      6.44 o
  -6  12   7        6.10       16.04      6.41 o
  -5  12   7        3.11       -2.08      5.53 o
  -4  12   7        4.81        0.09      5.10 o
  -3  12   7       48.19       33.67      5.79 o
  -2  12   7       79.77       76.74      6.48 o
  -1  12   7       27.25       28.93      6.61 o
   0  12   7       76.94       87.70      8.17 o
   1  12   7        3.82       -3.48      7.54 o
   2  12   7        2.40        7.99      6.39 o
   3  12   7       28.39       14.86      6.91 o
   4  12   7        0.16       -5.68      6.51 o
   5  12   7        3.78        1.17      7.56 o
   6  12   7       17.02        2.65      9.36 o
   7  12   7        4.09       15.13     17.38 o
  -6  13   7        1.20        8.06      6.59 o
  -5  13   7       27.35       37.45      8.05 o
  -4  13   7       14.72       19.77      5.99 o
  -3  13   7        3.49       10.89      6.19 o
  -2  13   7        2.33       -4.04      4.63 o
  -1  13   7       14.76       15.84      6.72 o
   0  13   7        0.01        2.38      5.83 o
   1  13   7       24.45       32.41      6.83 o
   2  13   7        1.17        0.57      6.51 o
   3  13   7        3.60       13.15      7.26 o
   4  13   7        2.92       -4.52      8.47 o
   5  13   7        4.01        0.21      8.16 o
  -4  14   7       24.35       31.06      6.52 o
  -3  14   7       15.26       14.54      9.16 o
  -2  14   7       24.21       12.74      9.65 o
  -1  14   7       21.95       25.79      9.86 o
   0  14   7        2.73        1.52      5.98 o
   1  14   7        3.97       -1.24      6.17 o
   2  14   7       15.16        8.77      6.86 o
   3  14   7       21.47       37.07      8.21 o
 -14   0   8       74.30       80.30     15.11 o
 -12   0   8       78.42       98.76     13.96 o
 -10   0   8       98.26      102.50     13.13 o
  -8   0   8      180.75      204.20     10.32 o
  -6   0   8      360.63      391.64     20.83 o
  -4   0   8      405.06      423.56     12.14 o
  -2   0   8     2395.84     2379.72     39.10 o
   0   0   8     1731.78     1848.73     36.76 o
   2   0   8     4692.75     4565.33     81.06 o
   4   0   8     1160.72     1154.02     27.36 o
   6   0   8       34.81       47.51      6.89 o
   8   0   8      130.14      147.44     11.49 o
  10   0   8      406.34      462.18     24.82 o
  12   0   8       31.52       13.71     15.46 o
 -14   1   8        2.97        6.37      9.89 o
 -13   1   8        1.40        3.48     10.28 o
 -12   1   8        6.93        1.35      6.48 o
 -11   1   8        0.17       -5.39      5.39 o
 -10   1   8       47.11       42.45      5.68 o
  -9   1   8        2.19       -0.10      3.82 o
  -8   1   8      514.91      491.33     11.62 o
  -7   1   8        1.91       -0.73      3.00 o
  -6   1   8      666.61      649.30     12.41 o
  -5   1   8        5.58        7.85      2.90 o
  -4   1   8      373.93      344.22      7.29 o
  -3   1   8       59.89       81.77      3.65 o
  -2   1   8     2437.35     2590.24     26.70 o
  -1   1   8     2437.35     2456.81     24.18 o
   0   1   8      207.90      182.57      5.51 o
   1   1   8       22.85       16.21      3.00 o
   2   1   8       40.84       56.78      3.83 o
   3   1   8      205.38      210.69      6.81 o
   4   1   8       34.25       35.74      4.24 o
   5   1   8      157.44      153.18      6.84 o
   6   1   8       62.13       73.22      5.59 o
   7   1   8       48.99       40.64      5.33 o
   8   1   8      458.76      468.49     13.24 o
   9   1   8      145.13      138.24      9.44 o
  10   1   8       64.57       65.01     11.99 o
  11   1   8      124.09      127.00     14.70 o
  12   1   8        8.17       17.18     10.36 o
  13   1   8       10.65       13.30     15.96 o
 -14   2   8        0.67       -3.67      9.92 o
 -13   2   8        2.36       -3.60      8.49 o
 -12   2   8        3.34        5.25      6.24 o
 -11   2   8       49.36       36.83      6.61 o
 -10   2   8        0.02       -1.30      4.46 o
  -9   2   8        2.64        0.03      4.07 o
  -8   2   8       55.61       62.20      5.48 o
  -7   2   8      117.01      119.02      6.07 o
  -6   2   8        0.65        0.63      2.87 o
  -5   2   8        0.27       -2.38      2.38 o
  -4   2   8       85.25       79.37      3.95 o
  -3   2   8      224.64      266.96      5.90 o
  -2   2   8      934.15      932.87     11.39 o
  -1   2   8     2979.21     2774.83     28.11 o
   0   2   8     3734.86     3710.68     36.33 o
   1   2   8      145.08      168.41      4.97 o
   2   2   8      195.76      209.53      6.07 o
   3   2   8      477.34      513.80     10.54 o
   4   2   8      640.09      660.26     12.42 o
   5   2   8      184.84      192.36      7.66 o
   6   2   8        2.01        0.83      3.79 o
   7   2   8      784.59      795.38     18.29 o
   8   2   8      342.46      317.89     12.33 o
   9   2   8       60.77       50.44      7.93 o
  10   2   8        0.00       -6.46      8.29 o
  11   2   8        1.04        9.62      8.64 o
  12   2   8       51.99       48.22     17.91 o
  13   2   8       25.69        8.87     14.97 o
 -14   3   8       11.16       -4.61     11.55 o
 -13   3   8        0.90        8.83      9.92 o
 -12   3   8        3.92       -8.48      8.48 o
 -11   3   8       23.23       28.68      6.20 o
 -10   3   8      140.78      136.93      8.14 o
  -9   3   8       39.67       19.11      5.62 o
  -8   3   8      166.47      151.48      7.09 o
  -7   3   8       77.62       69.78      4.57 o
  -6   3   8        0.02        2.33      2.76 o
  -5   3   8       14.85       13.09      2.67 o
  -4   3   8       59.03       52.24      3.27 o
  -3   3   8      335.79      322.64      5.88 o
  -2   3   8      354.14      347.51      5.92 o
  -1   3   8      581.80      597.64      8.39 o
   0   3   8     1047.69     1059.16     12.37 o
   1   3   8     1334.87     1471.43     17.75 o
   2   3   8       46.57       48.85      3.42 o
   3   3   8       94.76       85.79      4.72 o
   4   3   8      483.63      427.94      9.89 o
   5   3   8       54.29       62.36      4.93 o
   6   3   8      655.00      662.32     14.18 o
   7   3   8       67.89       67.22      6.72 o
   8   3   8      289.83      288.89     13.19 o
   9   3   8      123.33      103.35     16.22 o
  10   3   8        6.22       18.22      9.41 o
  11   3   8        6.80        6.33     11.32 o
  12   3   8        4.25      -14.88     14.88 o
  13   3   8        8.94       -4.35     15.99 o
 -14   4   8       15.81        7.66     11.81 o
 -13   4   8       32.88       24.13     17.03 o
 -12   4   8        2.94       -0.85      8.08 o
 -11   4   8       44.36       52.62      8.22 o
 -10   4   8        0.31        5.38      6.07 o
  -9   4   8       38.23       42.25      6.27 o
  -8   4   8       22.98       36.43      6.41 o
  -7   4   8      493.69      508.17     11.53 o
  -6   4   8      340.40      324.70      7.74 o
  -5   4   8        8.73        9.75      2.68 o
  -4   4   8       26.56       27.53      2.63 o
  -3   4   8      156.88      137.70      3.89 o
  -2   4   8      358.55      400.24      6.71 o
  -1   4   8      344.64      316.56      5.88 o
   0   4   8      394.89      385.92      6.51 o
   1   4   8       75.78       84.69      3.74 o
   2   4   8       85.43       91.42      3.95 o
   3   4   8      248.25      300.76      6.95 o
   4   4   8      122.05      123.01      4.93 o
   5   4   8       89.19       93.15      5.13 o
   6   4   8      268.26      258.10      9.08 o
   7   4   8       92.18       85.40     13.41 o
   8   4   8       88.98      104.03     12.83 o
   9   4   8       62.19       52.67      8.42 o
  10   4   8        6.74        8.61      9.22 o
  11   4   8        8.32       24.24     12.64 o
  12   4   8        0.53       -4.09     12.56 o
  13   4   8       18.09       34.66     19.31 o
 -13   5   8        0.35        2.58      9.65 o
 -12   5   8        3.88        8.35      8.30 o
 -11   5   8        0.55        3.80      7.39 o
 -10   5   8      107.71      109.55      9.04 o
  -9   5   8       44.35       43.70      7.03 o
  -8   5   8       37.53       49.12      5.64 o
  -7   5   8      133.17      144.80      8.54 o
  -6   5   8        9.58       12.01      3.41 o
  -5   5   8      103.98       84.76      4.14 o
  -4   5   8       16.66       21.10      2.88 o
  -3   5   8       38.90       34.65      2.95 o
  -2   5   8        0.00        1.24      2.36 o
  -1   5   8       30.81       37.15      3.01 o
   0   5   8        2.01        2.12      2.35 o
   1   5   8      148.66      176.93      5.93 o
   2   5   8       12.00       12.69      3.23 o
   3   5   8       49.30       55.94      4.38 o
   4   5   8       31.09       29.07      4.06 o
   5   5   8       53.22       45.50      4.37 o
   6   5   8        0.71       -5.03      5.03 o
   7   5   8      864.15      860.93     23.85 o
   8   5   8        3.16       -7.89      7.89 o
   9   5   8       20.48       40.37     13.55 o
  10   5   8       46.62       57.38     18.26 o
  11   5   8        5.13        2.59     10.10 o
  12   5   8       14.02       18.61     13.57 o
 -13   6   8        9.28       -4.19      9.89 o
 -12   6   8       20.95        4.98      8.46 o
 -11   6   8       61.41       82.25     15.79 o
 -10   6   8       12.76       15.70      8.47 o
  -9   6   8        2.22        8.68      6.59 o
  -8   6   8       11.89        9.41      5.58 o
  -7   6   8       19.12       33.98      6.54 o
  -6   6   8       14.38       25.60      6.49 o
  -5   6   8      413.99      424.05     10.56 o
  -4   6   8      272.44      275.45      6.50 o
  -3   6   8      124.78      135.54      4.81 o
  -2   6   8      710.57      723.14     10.86 o
  -1   6   8      109.60       97.82      4.35 o
   0   6   8       23.85       20.20      2.71 o
   1   6   8       51.55       39.03      4.21 o
   2   6   8       11.50       13.79      3.59 o
   3   6   8      260.87      238.77      8.31 o
   4   6   8      112.24      136.91      6.08 o
   5   6   8      118.93      118.77     11.41 o
   6   6   8       49.99       31.40      8.01 o
   7   6   8       67.34       76.93     17.44 o
   8   6   8       64.34       76.55     10.88 o
   9   6   8       64.75       76.08     11.41 o
  10   6   8       82.72       86.66     13.52 o
  11   6   8        0.05        2.28     10.35 o
  12   6   8        7.42        6.86     14.04 o
 -12   7   8       10.73       11.24      9.35 o
 -11   7   8       10.39       10.75      8.40 o
 -10   7   8        3.00        9.99     10.63 o
  -9   7   8       13.08       -5.24      6.80 o
  -8   7   8        4.75       -6.14      6.14 o
  -7   7   8       70.82       79.74      8.24 o
  -6   7   8       72.07       81.83     12.59 o
  -5   7   8       40.61       34.28      5.50 o
  -4   7   8       13.90        4.11      3.58 o
  -3   7   8      289.66      295.86      7.63 o
  -2   7   8      130.38      116.99      4.46 o
  -1   7   8        9.47        4.07      2.55 o
   0   7   8      193.43      203.75      7.68 o
   1   7   8       20.74       24.38      3.30 o
   2   7   8        1.49       -1.03      3.20 o
   3   7   8      178.22      181.82      7.24 o
   4   7   8        0.23        6.72      5.54 o
   5   7   8       35.10       11.92      7.38 o
   6   7   8        1.62        9.76      7.50 o
   7   7   8       15.48       26.69      8.72 o
   8   7   8        0.11       -6.08      8.66 o
   9   7   8        3.21       -6.35      8.67 o
  10   7   8       11.09       12.18     10.25 o
  11   7   8        1.50        3.31     10.45 o
 -12   8   8       25.58       33.27     10.58 o
 -11   8   8        0.66       -7.99      7.99 o
 -10   8   8       37.83       40.75      9.96 o
  -9   8   8       64.39       64.02      8.87 o
  -8   8   8      127.02      116.22      9.96 o
  -7   8   8       58.26       52.15      7.58 o
  -6   8   8      101.12      108.10      8.48 o
  -5   8   8        3.88       -1.14      5.00 o
  -4   8   8       19.01       18.56      4.91 o
  -3   8   8      446.22      473.41     11.37 o
  -2   8   8      499.43      521.24     13.37 o
  -1   8   8      171.34      167.53      7.13 o
   0   8   8      187.63      191.78      7.87 o
   1   8   8        1.65        2.52      4.41 o
   2   8   8      443.13      426.97     12.09 o
   3   8   8      158.04      160.35      8.26 o
   4   8   8       91.74       92.89      9.35 o
   5   8   8        3.09        1.81      7.03 o
   6   8   8       37.02       45.68     10.65 o
   7   8   8        0.11       -1.65      9.17 o
   8   8   8       10.66       10.71      8.91 o
   9   8   8       12.96        3.47      9.69 o
  10   8   8        2.24       -0.49     12.51 o
  11   8   8       27.30       61.19     13.64 o
 -11   9   8       38.76       37.53     10.08 o
 -10   9   8       12.06       30.21      9.72 o
  -9   9   8       13.97       12.08      7.97 o
  -8   9   8       14.96       12.04      7.35 o
  -7   9   8       37.62       31.19      9.55 o
  -6   9   8       46.42       54.12      7.34 o
  -5   9   8       20.84        6.40      5.43 o
  -4   9   8       37.50       27.18      5.64 o
  -3   9   8        3.15       -4.22      4.22 o
  -2   9   8        1.09        0.49      4.00 o
  -1   9   8       29.85       30.95      4.53 o
   0   9   8        0.43        0.99      4.43 o
   1   9   8       29.60       31.96      5.29 o
   2   9   8      104.34      124.30      7.42 o
   3   9   8       65.30       68.02      8.46 o
   4   9   8       91.66       97.77      9.77 o
   5   9   8        5.25       -0.11      7.24 o
   6   9   8      234.03      248.95     14.80 o
   7   9   8       52.56       57.55     10.25 o
   8   9   8       21.18        7.43      9.68 o
   9   9   8       49.56       56.37     11.56 o
  10   9   8       17.49       16.78     10.81 o
 -10  10   8        1.93        9.91     10.27 o
  -9  10   8        1.01       -4.75      7.71 o
  -8  10   8        5.73        8.68      7.06 o
  -7  10   8        0.90       -1.81      6.17 o
  -6  10   8        6.72        2.10      5.81 o
  -5  10   8        0.43       -5.19      5.19 o
  -4  10   8      119.51      121.40      8.02 o
  -3  10   8        0.89       -4.92      4.92 o
  -2  10   8       21.79       34.66      5.14 o
  -1  10   8       27.75       24.88      4.61 o
   0  10   8        2.14       10.63      4.93 o
   1  10   8        3.94        0.03      5.16 o
   2  10   8      450.58      463.97     16.84 o
   3  10   8      336.37      317.08     14.59 o
   4  10   8       10.70        8.77      7.11 o
   5  10   8       13.21       16.32      8.08 o
   6  10   8       46.24       49.14     12.84 o
   7  10   8       43.04       43.72     10.44 o
   8  10   8       10.74        8.87      9.66 o
   9  10   8       11.16        7.01     10.55 o
  -9  11   8        2.87        2.06      8.10 o
  -8  11   8        8.58        2.24      7.23 o
  -7  11   8       30.70       36.39      7.78 o
  -6  11   8      145.93      167.05     10.09 o
  -5  11   8       30.50       24.45      6.42 o
  -4  11   8      108.16      125.98      8.47 o
  -3  11   8        3.51        4.82      5.59 o
  -2  11   8        0.01       -4.19      4.86 o
  -1  11   8       15.69       23.93      6.67 o
   0  11   8       87.04       87.15      8.55 o
   1  11   8        1.97        5.87      6.78 o
   2  11   8       31.88       30.39      7.36 o
   3  11   8       81.93       70.85      8.94 o
   4  11   8       44.12       37.56      8.44 o
   5  11   8        6.00       -0.50      7.66 o
   6  11   8        1.77        3.77     10.51 o
   7  11   8       17.50       23.16      9.59 o
   8  11   8       40.23       64.14     12.17 o
  -8  12   8        0.72        8.85      7.98 o
  -7  12   8        1.62       -6.24      6.55 o
  -6  12   8        5.80        7.18      6.55 o
  -5  12   8       10.47       12.57      6.12 o
  -4  12   8       82.07       95.45     11.99 o
  -3  12   8       53.14       56.86      6.84 o
  -2  12   8       12.66       14.52      5.76 o
  -1  12   8        4.50       12.72      6.73 o
   0  12   8       72.25       51.29      7.87 o
   1  12   8        0.63       -6.28      6.28 o
   2  12   8       37.50       41.49      7.68 o
   3  12   8        1.78       12.01      7.17 o
   4  12   8       16.11       18.31      7.99 o
   5  12   8       18.23       15.66      8.59 o
   6  12   8       19.98       24.82      9.70 o
   7  12   8       36.54       50.62     21.33 o
  -6  13   8       14.58       13.46      6.81 o
  -5  13   8       19.31       13.78      6.72 o
  -4  13   8        0.04       -0.86      5.96 o
  -3  13   8       11.65       16.31      6.14 o
  -2  13   8        6.74       -0.71      6.80 o
  -1  13   8        0.42       -5.73      6.45 o
   0  13   8       11.97       25.92      7.44 o
   1  13   8        7.40        5.55      7.97 o
   2  13   8        3.47       10.77      7.24 o
   3  13   8        4.60        6.49      7.57 o
   4  13   8       42.57       53.01      9.75 o
   5  13   8       22.77       20.22      9.31 o
  -3  14   8       32.85       43.15     11.99 o
  -2  14   8       17.54        2.13      7.10 o
  -1  14   8       43.43       48.53      8.14 o
   0  14   8        0.07       -4.61      6.78 o
   1  14   8        0.02       -3.52      6.87 o
   2  14   8       10.99       11.92      7.76 o
 -13   0   9       74.22       84.73     14.81 o
 -11   0   9       16.62       14.10      8.91 o
  -9   0   9      166.44      172.94     10.67 o
  -7   0   9       10.03        3.25      4.70 o
  -5   0   9      177.61      175.28     18.56 o
  -3   0   9      292.21      323.98     10.54 o
  -1   0   9     7661.51     8056.89    118.45 o
   1   0   9        0.14        0.25      4.94 o
   3   0   9        1.22        0.05      5.05 o
   5   0   9       20.30       23.47      6.33 o
   7   0   9      136.27      126.90     10.49 o
   9   0   9       30.96       31.49     11.83 o
  11   0   9      108.72      107.39     20.39 o
  13   0   9       34.07       11.47     16.83 o
 -14   1   9       39.30       55.83     15.54 o
 -13   1   9       13.41       10.90      8.22 o
 -12   1   9        9.22       -2.83      6.51 o
 -11   1   9       85.11       90.60      8.58 o
 -10   1   9        1.22       -2.28      4.81 o
  -9   1   9      192.35      168.59      7.89 o
  -8   1   9      309.96      271.54      9.00 o
  -7   1   9      132.01      131.93      7.80 o
  -6   1   9        2.99       -2.32      2.89 o
  -5   1   9      117.51      111.02      5.02 o
  -4   1   9      319.39      347.59      7.98 o
  -3   1   9     2418.29     2310.77     26.17 o
  -2   1   9      645.21      604.78     11.95 o
  -1   1   9      257.39      246.13      5.93 o
   0   1   9       10.76        6.24      3.01 o
   1   1   9      358.15      364.03      8.31 o
   2   1   9        3.27        2.03      3.22 o
   3   1   9        1.79       -3.32      3.32 o
   4   1   9       49.55       46.73      4.73 o
   5   1   9       32.55       39.85      4.77 o
   6   1   9      106.39      122.81      7.02 o
   7   1   9       59.12       58.86      8.56 o
   8   1   9        4.07       11.61      5.78 o
   9   1   9      300.68      299.40     18.52 o
  10   1   9       88.10       97.62     11.20 o
  11   1   9       46.37       35.00     10.93 o
  12   1   9        9.83        9.17     10.90 o
  13   1   9        1.59      -14.94     14.94 o
 -14   2   9        0.02        2.47     10.11 o
 -13   2   9        0.01        0.04      8.59 o
 -12   2   9        0.01        4.39      6.76 o
 -11   2   9        0.18       -2.14      5.15 o
 -10   2   9      190.14      193.34      9.80 o
  -9   2   9        4.39       12.27      5.06 o
  -8   2   9       87.04       92.22      8.64 o
  -7   2   9      302.67      300.53      8.38 o
  -6   2   9        6.49       -0.04      3.19 o
  -5   2   9      179.46      179.06      5.74 o
  -4   2   9       30.28       22.65      2.89 o
  -3   2   9        6.02        4.50      2.43 o
  -2   2   9       17.16       10.23      2.54 o
  -1   2   9     1204.85     1224.30     15.77 o
   0   2   9     2906.30     3125.93     43.24 o
   1   2   9       27.34       17.15      4.01 o
   2   2   9       33.45       47.02      4.88 o
   3   2   9      345.97      324.33      8.21 o
   4   2   9      213.41      196.87      6.98 o
   5   2   9       44.71       46.82      5.00 o
   6   2   9      262.27      261.44      9.28 o
   7   2   9      369.56      343.14     11.21 o
   8   2   9       19.65       -3.17      6.57 o
   9   2   9       47.94       37.88      8.02 o
  10   2   9       61.68       54.38      9.85 o
  11   2   9        4.30        1.84      9.09 o
  12   2   9        4.24       16.28     17.07 o
  13   2   9        2.90       19.11     19.11 o
 -14   3   9       22.64       28.08     13.14 o
 -13   3   9       71.82       76.55     14.65 o
 -12   3   9       13.15       14.16      8.32 o
 -11   3   9       76.54       88.27      9.07 o
 -10   3   9        7.13       -1.40      5.83 o
  -9   3   9       17.99        6.01      5.10 o
  -8   3   9      330.83      319.31     10.58 o
  -7   3   9      513.95      465.86     10.54 o
  -6   3   9       60.17       74.89      4.53 o
  -5   3   9      743.81      722.48     11.84 o
  -4   3   9       69.64       51.89      3.75 o
  -3   3   9       42.58       54.82      3.26 o
  -2   3   9      636.12      647.59      8.82 o
  -1   3   9       15.06       11.82      2.46 o
   0   3   9       88.08      156.45      4.47 o
   1   3   9       36.72       29.88      2.97 o
   2   3   9      664.81      719.25     12.59 o
   3   3   9     1244.84     1251.45     19.04 o
   4   3   9        2.20        1.64      3.04 o
   5   3   9      406.82      402.77     14.81 o
   6   3   9        1.02        4.21      4.51 o
   7   3   9      674.29      629.59     18.55 o
   8   3   9      157.09      146.81     13.69 o
   9   3   9      150.29      121.64     13.19 o
  10   3   9       57.82       52.91      9.19 o
  11   3   9       31.58       41.17     14.13 o
  12   3   9       29.71       23.72     16.16 o
  13   3   9       11.27        2.77     16.10 o
 -13   4   9        0.64       21.60     10.54 o
 -12   4   9        0.33        7.41      9.43 o
 -11   4   9       24.18       22.09      7.43 o
 -10   4   9       37.75       58.97      7.83 o
  -9   4   9        9.83       14.78      5.15 o
  -8   4   9      653.92      704.57     15.79 o
  -7   4   9       29.39       27.44      4.81 o
  -6   4   9        6.78        7.21      3.40 o
  -5   4   9      103.70       90.72      6.20 o
  -4   4   9       83.39       82.44      3.79 o
  -3   4   9        0.69        1.19      2.22 o
  -2   4   9       18.60       20.91      2.59 o
  -1   4   9      171.20      192.69      4.94 o
   0   4   9       20.85       20.46      2.54 o
   1   4   9      252.04      246.53      6.00 o
   2   4   9       41.64       45.95      4.27 o
   3   4   9      244.77      261.45      6.87 o
   4   4   9      363.53      347.45      8.71 o
   5   4   9       60.36       57.43      6.85 o
   6   4   9       52.33       42.54      6.89 o
   7   4   9       22.78       19.74     10.78 o
   8   4   9      435.61      428.02     16.25 o
   9   4   9        7.97       16.93      9.59 o
  10   4   9        0.69        9.96      9.35 o
  11   4   9        2.99      -10.61     10.61 o
  12   4   9        6.84       -3.87     23.22 o
 -13   5   9        3.68        9.62      9.93 o
 -12   5   9       11.05       12.35      9.66 o
 -11   5   9        0.72        3.59      7.36 o
 -10   5   9       27.10       37.42      9.61 o
  -9   5   9        2.47        2.83      5.79 o
  -8   5   9      137.21      116.18      7.24 o
  -7   5   9      341.42      327.90     10.72 o
  -6   5   9       15.54       19.92      4.61 o
  -5   5   9      286.80      272.79      7.05 o
  -4   5   9       96.73       83.13      5.64 o
  -3   5   9       52.82       54.26      3.95 o
  -2   5   9      135.65      152.96      5.05 o
  -1   5   9       98.79       91.05      4.14 o
   0   5   9      486.02      467.39      8.63 o
   1   5   9      138.50      126.64      5.13 o
   2   5   9      938.40     1008.08     17.18 o
   3   5   9       24.20       15.74      3.79 o
   4   5   9      360.49      388.55     10.06 o
   5   5   9      195.33      215.72     10.36 o
   6   5   9      891.03      875.85     21.72 o
   7   5   9      110.60      130.19      9.88 o
   8   5   9      521.16      535.75     21.89 o
   9   5   9       45.33       50.57     11.12 o
  10   5   9       13.45        3.73      9.95 o
  11   5   9       15.54       15.93     12.89 o
  12   5   9        3.88       19.71     13.86 o
 -13   6   9        1.33       -9.29      9.29 o
 -12   6   9        2.97        9.27      8.63 o
 -11   6   9        4.84        5.42      8.04 o
 -10   6   9       57.12       70.03     10.97 o
  -9   6   9        0.30       -6.21      6.21 o
  -8   6   9       36.52       26.59      7.33 o
  -7   6   9      265.46      250.29     13.78 o
  -6   6   9       12.13       20.46      4.55 o
  -5   6   9       24.25       19.73      4.03 o
  -4   6   9      170.42      159.36      6.91 o
  -3   6   9      538.20      557.72      9.97 o
  -2   6   9        2.40        2.98      2.80 o
  -1   6   9      155.56      192.89      6.61 o
   0   6   9       18.54       12.16      2.96 o
   1   6   9       67.44       67.09      4.28 o
   2   6   9      231.58      243.00      7.63 o
   3   6   9       82.75       88.16      5.42 o
   4   6   9        2.98       -2.87      4.43 o
   5   6   9      125.49      117.78      8.41 o
   6   6   9      216.15      241.44     25.55 o
   7   6   9        7.33       -1.69      8.09 o
   8   6   9        5.46       13.79      8.69 o
   9   6   9        2.06       -3.98      8.53 o
  10   6   9       14.27       21.50     10.87 o
  11   6   9        0.00      -10.03     10.03 o
  12   6   9       14.44       23.07     14.27 o
 -12   7   9       13.96       19.31      9.34 o
 -11   7   9       26.62       26.15     13.33 o
 -10   7   9       36.68       29.58      9.41 o
  -9   7   9       19.61       17.79      7.76 o
  -8   7   9       15.93       18.09      8.60 o
  -7   7   9       73.57       78.87      8.43 o
  -6   7   9      127.25      110.55      8.64 o
  -5   7   9        1.19        9.54      5.47 o
  -4   7   9       74.60       95.96      6.02 o
  -3   7   9       53.35       52.78      4.59 o
  -2   7   9     1765.01     1729.19     34.44 o
  -1   7   9        7.80       -0.55      2.86 o
   0   7   9      753.68      744.57     12.37 o
   1   7   9       81.57       76.07      5.40 o
   2   7   9        0.43       -3.79      3.79 o
   3   7   9       65.34       70.74      7.35 o
   4   7   9      950.25      930.09     25.78 o
   5   7   9        3.62        1.80      7.26 o
   6   7   9        5.29       11.90      7.77 o
   7   7   9        0.88       -0.59      8.15 o
   8   7   9       26.38       14.66      9.02 o
   9   7   9        9.02       17.07     10.04 o
  10   7   9       49.60       63.02     12.63 o
  11   7   9        2.52       -3.98     15.71 o
 -11   8   9        4.90       -2.34      8.55 o
 -10   8   9       30.40       20.60      9.94 o
  -9   8   9       30.44       27.14      8.26 o
  -8   8   9        8.52       -4.60      6.60 o
  -7   8   9        0.44       -6.05      6.05 o
  -6   8   9      446.10      439.22     15.40 o
  -5   8   9        0.05       -3.06      5.54 o
  -4   8   9       64.53       64.60     12.11 o
  -3   8   9        8.00       11.11      4.93 o
  -2   8   9       16.25       10.59      4.48 o
  -1   8   9       55.07       52.45      5.26 o
   0   8   9       73.13       77.50      6.51 o
   1   8   9       19.02       26.31      5.55 o
   2   8   9       19.84       20.80      5.96 o
   3   8   9      268.04      262.82     13.35 o
   4   8   9        0.43       -6.53      6.53 o
   5   8   9       17.48       22.29      9.00 o
   6   8   9       39.57       28.15      8.96 o
   7   8   9        0.18       -5.48      8.11 o
   8   8   9        0.20        0.32      8.96 o
   9   8   9       25.79       35.06     10.99 o
  10   8   9       38.91       51.16     12.66 o
 -11   9   9        5.66        7.58      9.11 o
 -10   9   9        0.04       -5.75      7.78 o
  -9   9   9        4.44       -1.78      7.21 o
  -8   9   9       36.26       19.87      8.05 o
  -7   9   9       12.86        8.93      6.81 o
  -6   9   9       30.41       34.46      7.05 o
  -5   9   9       13.68        7.00      5.80 o
  -4   9   9        0.84       -2.82      5.17 o
  -3   9   9        0.90        2.82      5.36 o
  -2   9   9      143.89      147.27      7.70 o
  -1   9   9      173.12      169.34     11.11 o
   0   9   9      114.18      118.04      8.11 o
   1   9   9       16.36        8.70      6.50 o
   2   9   9        7.85        7.35      6.85 o
   3   9   9       30.20       21.97      7.66 o
   4   9   9        8.59       -0.50      6.69 o
   5   9   9        0.98       -5.15      7.55 o
   6   9   9        8.52       11.92      9.64 o
   7   9   9       18.85       35.10     10.84 o
   8   9   9        0.24       -8.32      8.32 o
   9   9   9        7.16        0.66     10.13 o
  10   9   9       27.13       26.13     12.09 o
 -10  10   9        0.31        6.39      8.89 o
  -9  10   9        0.45        1.91      7.81 o
  -8  10   9        0.89       -5.40      7.00 o
  -7  10   9        0.46       -4.52      6.68 o
  -6  10   9        0.17       -5.87      5.87 o
  -5  10   9        3.03        8.27      5.81 o
  -4  10   9       14.47       17.62      5.93 o
  -3  10   9      250.73      233.27     11.26 o
  -2  10   9       20.40       25.04      5.92 o
  -1  10   9       17.90       18.39      5.90 o
   0  10   9      119.21      108.59      9.57 o
   1  10   9      267.23      307.37     14.33 o
   2  10   9        6.62        1.61      6.97 o
   3  10   9      101.10      102.08     10.34 o
   4  10   9       23.94       23.04      8.17 o
   5  10   9       22.46       30.12      8.93 o
   6  10   9       46.79       57.00     14.03 o
   7  10   9        4.85       23.10     10.11 o
   8  10   9        9.44       18.47     10.68 o
   9  10   9        5.89       17.49     11.20 o
  -9  11   9        1.64       -5.87      8.10 o
  -8  11   9        0.26       -6.52      7.18 o
  -7  11   9       59.18       85.14      9.40 o
  -6  11   9       12.37       11.12      7.01 o
  -5  11   9       68.36       73.36      7.96 o
  -4  11   9        2.11        9.52      5.89 o
  -3  11   9        0.03       -5.35      5.35 o
  -2  11   9       40.02       32.29      8.32 o
  -1  11   9        3.83       14.43      7.01 o
   0  11   9       69.89       83.52     10.44 o
   1  11   9       30.70       45.00      8.20 o
   2  11   9        4.14       14.35      7.48 o
   3  11   9        3.80        9.94      7.57 o
   4  11   9       12.89        6.63      7.71 o
   5  11   9        0.05       -7.15      7.88 o
   6  11   9        5.59       14.98      9.56 o
   7  11   9       26.04       51.78     11.21 o
   8  11   9        1.53       -0.56     10.58 o
  -7  12   9        6.79        8.46      7.50 o
  -6  12   9       11.07       10.17      6.93 o
  -5  12   9       18.00        9.97      6.63 o
  -4  12   9        0.11        0.23      5.97 o
  -3  12   9       14.52       10.96      7.79 o
  -2  12   9       47.65       52.42      7.03 o
  -1  12   9        7.50       10.43      7.17 o
   0  12   9        0.64        7.03      7.34 o
   1  12   9      111.13      115.23     13.20 o
   2  12   9       15.79       15.23      8.03 o
   3  12   9       13.06        7.57      7.64 o
   4  12   9       14.42       13.95     10.10 o
   5  12   9        9.01       14.51      9.26 o
   6  12   9       15.59       -2.16      9.02 o
  -5  13   9       17.09       12.93      7.02 o
  -4  13   9       34.20       55.65      8.32 o
  -3  13   9       70.74       94.31      8.33 o
  -2  13   9        0.31       -7.04      7.04 o
  -1  13   9       31.31       34.96      8.42 o
   0  13   9        6.23        8.10      7.57 o
   1  13   9       21.80       24.27     12.05 o
   2  13   9        2.47        4.88      7.76 o
   3  13   9       67.36       83.55     10.43 o
   4  13   9        1.15        4.26      8.96 o
 -14   0  10        0.65       24.77     22.64 o
 -12   0  10        9.35       11.63     10.26 o
 -10   0  10       26.85       24.27     10.80 o
  -8   0  10       15.14       11.26      8.88 o
  -6   0  10       62.15       44.81      7.00 o
  -4   0  10       20.33       18.77      4.69 o
  -2   0  10        6.93        6.54      4.12 o
   0   0  10     1833.92     2018.95     41.15 o
   2   0  10      434.18      415.90     15.17 o
   4   0  10      135.40      149.77      9.87 o
   6   0  10        0.04        5.23      6.17 o
   8   0  10       32.44       14.57      9.51 o
  10   0  10        0.98        8.26     12.17 o
  12   0  10      209.77      246.84     29.00 o
 -14   1  10       10.11       14.10     10.56 o
 -13   1  10       49.75       49.24     11.32 o
 -12   1  10        1.63       -5.22      6.54 o
 -11   1  10       61.43       69.19     10.65 o
 -10   1  10       75.41       75.65     11.44 o
  -9   1  10      190.84      188.62      8.93 o
  -8   1  10      358.64      345.47      9.70 o
  -7   1  10       95.49      100.39      5.91 o
  -6   1  10        9.53        3.72      3.29 o
  -5   1  10       99.03      103.85      5.04 o
  -4   1  10      243.75      257.74      9.79 o
  -3   1  10       14.35       18.58      3.33 o
  -2   1  10     1590.34     1596.69     20.91 o
  -1   1  10      277.64      223.55      7.10 o
   0   1  10      457.62      479.45     11.16 o
   1   1  10      952.75      986.05     17.28 o
   2   1  10       13.73       10.01      3.90 o
   3   1  10      157.44      157.88      6.96 o
   4   1  10       10.05        2.83      3.92 o
   5   1  10       54.30       52.27      5.56 o
   6   1  10       99.57       94.12      6.88 o
   7   1  10        0.08       -1.09      5.05 o
   8   1  10      668.52      631.18     17.85 o
   9   1  10       20.31        5.13      8.00 o
  10   1  10      141.65      153.16     15.14 o
  11   1  10        0.26        8.08     14.27 o
  12   1  10        2.54      -13.13     13.13 o
  13   1  10       14.78       15.90     18.55 o
 -13   2  10       43.12        7.91      9.92 o
 -12   2  10       28.11       17.80      9.70 o
 -11   2  10        2.21        2.57      5.95 o
 -10   2  10        6.08        0.18      5.23 o
  -9   2  10        0.13        5.95      6.52 o
  -8   2  10       13.01       14.04      4.56 o
  -7   2  10       75.74       68.69      5.24 o
  -6   2  10      562.94      526.91     11.66 o
  -5   2  10      589.93      573.98     11.18 o
  -4   2  10       27.36       30.53      3.40 o
  -3   2  10       13.39       11.37      2.79 o
  -2   2  10       17.27       34.74      3.67 o
  -1   2  10       43.95       52.91      3.72 o
   0   2  10      775.07      777.70     12.87 o
   1   2  10       41.91       54.30      4.19 o
   2   2  10      962.66      994.14     15.81 o
   3   2  10        1.33        1.32      3.48 o
   4   2  10        1.24       12.16      4.07 o
   5   2  10      331.48      335.80     10.47 o
   6   2  10      216.26      237.82      9.50 o
   7   2  10      179.26      171.62      9.67 o
   8   2  10       46.35       38.52      7.70 o
   9   2  10        0.76       13.56      7.03 o
  10   2  10        0.44        4.23      8.00 o
  11   2  10       29.20        7.09     15.75 o
  12   2  10       13.89       18.96     15.93 o
 -13   3  10        3.58       20.18     11.62 o
 -12   3  10       49.67       71.48     10.21 o
 -11   3  10       81.18       94.38     10.24 o
 -10   3  10      187.90      201.73      9.89 o
  -9   3  10      124.76      117.14      8.59 o
  -8   3  10        9.57        8.65      4.79 o
  -7   3  10       48.28       44.50      5.06 o
  -6   3  10      276.01      282.96      8.97 o
  -5   3  10       91.98      111.29      5.94 o
  -4   3  10        7.09        3.00      2.63 o
  -3   3  10       57.31       51.53      4.93 o
  -2   3  10       86.96       65.41      4.69 o
  -1   3  10      113.79      145.82      5.08 o
   0   3  10      258.73      228.06      6.74 o
   1   3  10     1124.41     1063.07     20.75 o
   2   3  10      824.98      869.05     16.50 o
   3   3  10     1195.09     1227.61     19.37 o
   4   3  10      155.44      146.19      7.11 o
   5   3  10      389.25      396.27     11.45 o
   6   3  10      117.02       92.61      9.27 o
   7   3  10     1027.68      997.25     24.81 o
   8   3  10      236.77      198.95     11.92 o
   9   3  10        0.02       -6.46      6.46 o
  10   3  10       90.78       82.05     23.40 o
  11   3  10       13.52        6.35     22.39 o
  12   3  10        1.53       18.55     17.33 o
 -13   4  10        6.65       22.73     12.46 o
 -12   4  10        0.81       -6.92      7.97 o
 -11   4  10       13.99       20.48      7.04 o
 -10   4  10        0.80        2.77      7.72 o
  -9   4  10       60.83       63.97      6.76 o
  -8   4  10       16.58       29.55      5.44 o
  -7   4  10      428.72      442.26     13.42 o
  -6   4  10       66.61       74.16      8.38 o
  -5   4  10     1057.35     1099.82     18.20 o
  -4   4  10       34.13       26.81      3.48 o
  -3   4  10      316.05      320.43      9.76 o
  -2   4  10      102.13       93.80      4.53 o
  -1   4  10       16.44       15.53      2.66 o
   0   4  10      256.70      265.65      6.46 o
   1   4  10        6.79        3.69      2.94 o
   2   4  10       39.26       40.53      4.14 o
   3   4  10      357.60      347.99      8.76 o
   4   4  10        0.03        4.56      4.32 o
   5   4  10      753.16      754.49     22.55 o
   6   4  10       35.09       36.70      6.83 o
   7   4  10      127.23      117.06     10.85 o
   8   4  10        1.55       -5.99      6.49 o
   9   4  10        0.05       -7.65      7.65 o
  10   4  10        7.56       -0.32      9.41 o
  11   4  10        1.18       -4.32     11.59 o
  12   4  10        0.22        5.78     16.07 o
 -13   5  10        0.89       -5.56      9.36 o
 -12   5  10       24.00       24.49     10.31 o
 -11   5  10       17.53       30.79      9.08 o
 -10   5  10        9.92       20.82      8.80 o
  -9   5  10        3.42        6.48      5.89 o
  -8   5  10      126.54      138.78      9.09 o
  -7   5  10      142.62      143.15      8.90 o
  -6   5  10      132.30      148.82      7.35 o
  -5   5  10        0.00        6.01      3.94 o
  -4   5  10      216.34      218.26      7.89 o
  -3   5  10      146.39      121.03      7.04 o
  -2   5  10      132.93      119.03      4.97 o
  -1   5  10        2.00       -0.02      2.82 o
   0   5  10       12.88       19.69      3.53 o
   1   5  10      782.20      818.63     13.87 o
   2   5  10       19.80       23.42      4.07 o
   3   5  10        4.75        5.25      3.92 o
   4   5  10       96.28       98.95     11.22 o
   5   5  10        7.93        6.78      5.73 o
   6   5  10      310.23      326.83     13.64 o
   7   5  10      927.48      931.03     28.43 o
   8   5  10        2.54        6.33     10.27 o
   9   5  10        0.39        7.27      9.71 o
  10   5  10       37.85       30.68     13.63 o
  11   5  10       17.70       15.12     17.14 o
  12   5  10       22.13       40.63     15.99 o
 -12   6  10        0.97       -8.53      9.17 o
 -11   6  10        0.41       -1.41      7.82 o
 -10   6  10        0.23       -6.92      6.92 o
  -9   6  10       15.96       11.44      7.40 o
  -8   6  10        4.88        9.14      6.51 o
  -7   6  10      161.40      157.22     10.39 o
  -6   6  10      644.14      703.41     17.13 o
  -5   6  10      440.67      424.39     16.60 o
  -4   6  10     1036.35     1055.22     20.67 o
  -3   6  10      229.32      256.17      8.27 o
  -2   6  10      105.89      103.70      6.24 o
  -1   6  10       10.63       11.74      3.71 o
   0   6  10      475.98      479.28     10.05 o
   1   6  10      154.46      164.12      6.80 o
   2   6  10       27.72       26.86      4.78 o
   3   6  10       39.78       36.63      6.28 o
   4   6  10       25.29       26.15      6.10 o
   5   6  10      281.73      310.04     15.46 o
   6   6  10       84.18       79.44     10.58 o
   7   6  10        6.91        4.54      8.05 o
   8   6  10        2.64        0.59      9.07 o
   9   6  10        5.25       10.40      9.64 o
  10   6  10        4.27       -4.25      9.76 o
  11   6  10       25.32       15.02     14.06 o
 -12   7  10       15.35       23.88     10.27 o
 -11   7  10        9.78        1.95      9.23 o
 -10   7  10       20.11       20.52      8.67 o
  -9   7  10       44.69       43.39      8.82 o
  -8   7  10      233.49      230.94     12.67 o
  -7   7  10       55.08       70.65      8.36 o
  -6   7  10       23.42       24.05      9.58 o
  -5   7  10      316.30      314.40     12.83 o
  -4   7  10       14.62       12.77      5.85 o
  -3   7  10      159.22      183.98     10.19 o
  -2   7  10       35.98       34.56      6.02 o
  -1   7  10      606.50      608.78     13.68 o
   0   7  10       84.49       83.52      7.57 o
   1   7  10       25.73       23.24      7.47 o
   2   7  10      114.33       88.02      9.26 o
   3   7  10      564.70      509.69     18.72 o
   4   7  10        1.05        5.75      7.31 o
   5   7  10        8.68       -7.49      7.56 o
   6   7  10       25.36       14.57     11.28 o
   7   7  10       44.69       46.87     20.61 o
   8   7  10       28.31       30.45     10.23 o
   9   7  10       14.27       18.27     10.46 o
  10   7  10        5.72        8.91     10.99 o
  11   7  10        1.53      -10.83     10.83 o
 -11   8  10        4.62       20.31     10.50 o
 -10   8  10       11.51       17.30      9.03 o
  -9   8  10        2.55        0.83      7.47 o
  -8   8  10        0.68       16.00      8.60 o
  -7   8  10       72.90       83.29      8.97 o
  -6   8  10       42.39       30.42      7.35 o
  -5   8  10      361.53      351.43     13.84 o
  -4   8  10      119.07      121.35      8.75 o
  -3   8  10      666.00      713.46     18.46 o
  -2   8  10      214.67      201.27     10.01 o
  -1   8  10      177.17      176.41      9.40 o
   0   8  10      205.70      179.81     15.97 o
   1   8  10       48.15       36.31     13.64 o
   2   8  10       65.25       55.28      8.57 o
   3   8  10      202.00      186.43     12.31 o
   4   8  10       16.85       15.38      7.87 o
   5   8  10       99.44       98.32     10.93 o
   6   8  10       13.19       43.79     10.01 o
   7   8  10       10.88        7.49     11.53 o
   8   8  10       22.47       19.99     10.01 o
   9   8  10       10.47        9.56     10.60 o
  10   8  10        0.23       11.69     11.33 o
 -10   9  10       33.94       34.17     10.23 o
  -9   9  10        0.06       -3.03      7.93 o
  -8   9  10       98.81      121.05     10.78 o
  -7   9  10       83.40       88.72     10.22 o
  -6   9  10        5.18        3.44      6.44 o
  -5   9  10       38.53       38.23      7.04 o
  -4   9  10        4.45        6.03      5.94 o
  -3   9  10       36.37       40.87      6.74 o
  -2   9  10       46.29       53.48      7.61 o
  -1   9  10      195.68      196.97      9.75 o
   0   9  10       67.93       82.43      9.02 o
   1   9  10        1.54       -2.11      6.52 o
   2   9  10       32.72       36.38      8.23 o
   3   9  10       22.89       14.06      7.78 o
   4   9  10       83.08       84.13     11.61 o
   5   9  10       11.79       -0.79      9.42 o
   6   9  10        2.61        5.94      8.54 o
   7   9  10        2.24       -0.59      9.95 o
   8   9  10       55.48       57.10     11.81 o
   9   9  10        0.03       -9.63      9.63 o
  -9  10  10        3.02        6.41      8.68 o
  -8  10  10        3.24       15.43      8.19 o
  -7  10  10        3.04       -5.56      7.13 o
  -6  10  10       18.65       24.93      7.31 o
  -5  10  10        0.11       -5.32      6.00 o
  -4  10  10       42.70       31.62      7.83 o
  -3  10  10       17.16        9.52      6.66 o
  -2  10  10        5.03        7.23      5.81 o
  -1  10  10       10.51        6.24      7.21 o
   0  10  10       28.12       31.86      8.22 o
   1  10  10        0.35       -7.48      7.48 o
   2  10  10       49.75       55.44     10.32 o
   3  10  10        0.03       -7.14      7.14 o
   4  10  10        0.00       -1.55      7.64 o
   5  10  10       49.31       53.25     10.02 o
   6  10  10       44.61       69.57     10.93 o
   7  10  10        0.08      -10.97     10.97 o
   8  10  10        2.40        8.22     10.57 o
  -8  11  10        2.87        7.87      8.04 o
  -7  11  10       54.68       62.15     14.82 o
  -6  11  10       16.69        4.80      7.02 o
  -5  11  10        3.09       -3.54      6.29 o
  -4  11  10        0.37       -2.72      5.99 o
  -3  11  10        8.86        2.45      5.97 o
  -2  11  10        1.27        7.12      6.08 o
  -1  11  10       10.84        7.93      7.43 o
   0  11  10       66.33       76.48      9.50 o
   1  11  10        4.34        1.98     10.07 o
   2  11  10        0.01       -1.25      7.68 o
   3  11  10       69.10       72.96     10.02 o
   4  11  10        0.46       -7.34      7.34 o
   5  11  10        7.17        3.85     13.35 o
   6  11  10       28.07       35.54     10.42 o
   7  11  10        6.67        9.63     10.53 o
  -6  12  10        2.67       -4.47      6.84 o
  -5  12  10        9.57        3.11      6.55 o
  -4  12  10       33.53       17.98      7.84 o
  -3  12  10       22.36       22.07      6.98 o
  -2  12  10        4.92        6.16      6.08 o
  -1  12  10        0.57        2.19      8.37 o
   0  12  10       77.10       91.67     10.08 o
   1  12  10        0.62       -0.67      7.56 o
   2  12  10       26.93       29.36      8.72 o
   3  12  10        2.11       11.33      8.44 o
   4  12  10        0.80       -2.53      8.85 o
   5  12  10        8.10       10.91      9.31 o
  -4  13  10        8.52       -4.01      6.64 o
  -3  13  10        0.04       -6.44      6.44 o
  -2  13  10       35.09       53.13      9.60 o
  -1  13  10        0.01       -7.83      7.83 o
   0  13  10       16.83       14.85      8.40 o
   1  13  10        5.12        9.32      7.94 o
   2  13  10       56.15       58.14      9.82 o
   3  13  10        0.01       -4.23      8.49 o
 -13   0  11       18.52        9.96     11.54 o
 -11   0  11       37.00       35.26     18.60 o
  -9   0  11       26.69       30.73      8.42 o
  -7   0  11       92.60      103.62      8.55 o
  -5   0  11      465.13      486.38     14.78 o
  -3   0  11     1595.92     1535.94     29.75 o
  -1   0  11      715.64      685.72     20.14 o
   1   0  11     4233.94     4124.01     76.35 o
   3   0  11      177.42      170.16     10.70 o
   5   0  11      173.46      178.46     16.55 o
   7   0  11       21.29       24.43      9.48 o
   9   0  11      114.83      108.42     18.12 o
  11   0  11      256.81      307.60     31.22 o
 -13   1  11        0.48        4.51      9.19 o
 -12   1  11        1.70        4.50      7.07 o
 -11   1  11       44.01       61.13      8.88 o
 -10   1  11      112.37      125.80      9.12 o
  -9   1  11      308.14      264.73     11.51 o
  -8   1  11      224.13      211.63      8.64 o
  -7   1  11       51.60       56.98      5.05 o
  -6   1  11      186.10      170.45      7.67 o
  -5   1  11       51.08       47.09      4.32 o
  -4   1  11       12.15       13.90      3.41 o
  -3   1  11     1415.24     1354.45     19.13 o
  -2   1  11     1539.90     1568.13     21.15 o
  -1   1  11       66.06       54.44      4.67 o
   0   1  11        0.07       -3.40      3.40 o
   1   1  11       37.06       36.81      4.80 o
   2   1  11      469.24      474.26     11.83 o
   3   1  11      226.71      232.73      8.74 o
   4   1  11      509.31      508.38     12.81 o
   5   1  11       14.99       14.79      4.90 o
   6   1  11        7.62       -4.77      4.77 o
   7   1  11      220.74      206.47     13.10 o
   8   1  11       58.41       49.17      8.17 o
   9   1  11        0.03       -2.03      7.60 o
  10   1  11       61.35       33.58     11.17 o
  11   1  11        5.00       -8.28      9.68 o
  12   1  11       10.44       13.57     16.72 o
 -13   2  11        0.10        3.23      9.77 o
 -12   2  11        2.98       14.98      9.25 o
 -11   2  11        1.13       11.54      6.48 o
 -10   2  11        3.29        3.42      5.73 o
  -9   2  11        6.19        6.66      5.08 o
  -8   2  11      498.08      518.96     13.89 o
  -7   2  11        4.45        8.02      4.28 o
  -6   2  11        0.05       -3.39      3.39 o
  -5   2  11      202.93      168.45      6.46 o
  -4   2  11      297.02      296.96      8.12 o
  -3   2  11       42.68       45.73      3.88 o
  -2   2  11       18.16       14.23      3.19 o
  -1   2  11       57.84       53.55      4.74 o
   0   2  11      185.38      165.28      6.17 o
   1   2  11       15.67       17.39      3.83 o
   2   2  11      409.47      429.68     11.27 o
   3   2  11        5.66        5.58      4.11 o
   4   2  11       23.89       22.11      4.75 o
   5   2  11      355.95      342.79     11.91 o
   6   2  11        4.05       -0.80      5.64 o
   7   2  11      158.26      162.25     12.20 o
   8   2  11        1.12       14.46      6.87 o
   9   2  11       18.58       10.24      8.07 o
  10   2  11        3.05       12.48     10.02 o
  11   2  11       38.74       24.16     16.98 o
  12   2  11        2.31       29.49     17.77 o
 -13   3  11       13.46       14.17     13.99 o
 -12   3  11        0.00       -8.00      8.46 o
 -11   3  11       30.10       26.91      8.79 o
 -10   3  11        5.10       -6.41      6.41 o
  -9   3  11        3.50        5.04      5.22 o
  -8   3  11      682.73      699.90     24.19 o
  -7   3  11      183.12      195.89      8.77 o
  -6   3  11       12.57       13.71      4.30 o
  -5   3  11      924.41      884.15     24.20 o
  -4   3  11      599.11      566.04     13.07 o
  -3   3  11      339.52      334.35      8.06 o
  -2   3  11       26.77       27.93      3.48 o
  -1   3  11       25.14       28.35      3.76 o
   0   3  11      474.05      472.91     15.40 o
   1   3  11       49.42       53.45      4.38 o
   2   3  11     1813.17     1877.82     26.65 o
   3   3  11       26.75       15.55      5.12 o
   4   3  11       61.83       40.33      5.73 o
   5   3  11       64.72       65.17      6.80 o
   6   3  11      590.02      571.01     18.11 o
   7   3  11       37.73       30.89      7.60 o
   8   3  11      212.09      185.22     21.23 o
   9   3  11       28.44       47.86     12.50 o
  10   3  11       10.68        7.43     11.81 o
  11   3  11        1.05        3.24     13.86 o
  12   3  11        9.21       -3.12     17.07 o
 -13   4  11        1.17       10.89     11.61 o
 -12   4  11        4.53        1.05      9.74 o
 -11   4  11        2.59        0.17      7.70 o
 -10   4  11        4.23       -7.30      7.30 o
  -9   4  11       44.98       45.91      7.26 o
  -8   4  11        0.14       -4.59      4.59 o
  -7   4  11       39.92       33.50      5.53 o
  -6   4  11      221.74      232.24      9.01 o
  -5   4  11      277.68      283.14      9.68 o
  -4   4  11      800.31      790.86     13.81 o
  -3   4  11      215.03      228.14      6.33 o
  -2   4  11      653.98      671.35     11.42 o
  -1   4  11        0.05        0.24      3.00 o
   0   4  11      353.02      401.30     12.11 o
   1   4  11        5.69        7.67      3.54 o
   2   4  11       41.99       43.71      4.90 o
   3   4  11       67.06       48.69      5.27 o
   4   4  11       72.64       82.89      7.70 o
   5   4  11        0.60       -2.10      5.82 o
   6   4  11       49.34       38.59      7.49 o
   7   4  11        1.16       -3.31      6.42 o
   8   4  11       44.80       44.64     10.74 o
   9   4  11        5.82       10.73      9.49 o
  10   4  11        6.82        2.04     12.73 o
  11   4  11        1.87       17.85     13.94 o
  12   4  11        0.22       -2.33     15.96 o
 -12   5  11        0.92        8.17     12.41 o
 -11   5  11       23.47       28.46      8.76 o
 -10   5  11        3.19       -1.21      7.09 o
  -9   5  11       10.14       14.33      7.14 o
  -8   5  11       36.77       32.59      6.75 o
  -7   5  11        5.61       -0.14      5.07 o
  -6   5  11       30.08       26.83      5.09 o
  -5   5  11      176.02      155.34      7.48 o
  -4   5  11        0.15       -3.85      3.85 o
  -3   5  11        0.84        0.51      4.07 o
  -2   5  11      268.32      260.59      7.82 o
  -1   5  11       88.83       85.31      5.14 o
   0   5  11       19.06       17.85      3.79 o
   1   5  11        6.98        0.66      4.28 o
   2   5  11      784.27      741.88     18.97 o
   3   5  11       71.04       58.08      7.04 o
   4   5  11      190.31      186.19     10.16 o
   5   5  11       33.49       22.00      6.51 o
   6   5  11      299.87      320.76     16.94 o
   7   5  11        9.24       14.19      8.86 o
   8   5  11       74.45       57.83     11.41 o
   9   5  11        2.97        8.98      9.83 o
  10   5  11        7.35        1.70      9.80 o
  11   5  11        0.81       10.48     16.51 o
 -12   6  11        3.56       11.60     10.03 o
 -11   6  11        0.40        8.19      9.32 o
 -10   6  11        2.12        4.74      7.73 o
  -9   6  11       11.85       12.25      7.74 o
  -8   6  11        2.44       -1.07      6.71 o
  -7   6  11       49.72       48.83     13.54 o
  -6   6  11       67.37       64.07      9.30 o
  -5   6  11       94.15       90.88      7.45 o
  -4   6  11      427.89      375.53     15.48 o
  -3   6  11      571.95      591.56     16.70 o
  -2   6  11      365.23      317.89     16.98 o
  -1   6  11      490.01      518.95     16.91 o
   0   6  11       77.99       81.09      7.42 o
   1   6  11       49.57       57.05      6.83 o
   2   6  11      178.85      190.34     12.18 o
   3   6  11      538.71      565.98     16.75 o
   4   6  11      236.70      251.91     14.38 o
   5   6  11        8.73        6.06     13.32 o
   6   6  11       10.55        3.95     14.02 o
   7   6  11        2.27       -4.35      8.13 o
   8   6  11       38.18       41.98     10.90 o
   9   6  11       12.24       -4.55     11.60 o
  10   6  11        8.54        8.85     10.78 o
  11   6  11        1.86        3.26     14.13 o
 -11   7  11        4.01       11.04     12.26 o
 -10   7  11       34.17       28.36      9.54 o
  -9   7  11       49.35       37.68      9.32 o
  -8   7  11       13.54       13.39      7.48 o
  -7   7  11       42.14       25.16      7.82 o
  -6   7  11       61.86       46.71      7.83 o
  -5   7  11        9.61        3.68      6.94 o
  -4   7  11       28.51       30.60      6.95 o
  -3   7  11        0.00       -2.55      5.66 o
  -2   7  11      845.16      851.90     20.91 o
  -1   7  11      107.57      109.07      8.54 o
   0   7  11       73.55       60.55      8.74 o
   1   7  11      126.15      105.14     12.33 o
   2   7  11        2.10        0.23      7.24 o
   3   7  11      227.79      219.87     13.57 o
   4   7  11      293.54      273.48     15.27 o
   5   7  11       91.17       66.75     10.36 o
   6   7  11        0.46       -7.94      7.94 o
   7   7  11       15.32       -4.37      8.81 o
   8   7  11        5.67       -0.61      9.25 o
   9   7  11        4.72       -6.50      9.99 o
  10   7  11        1.42        2.76     10.98 o
 -11   8  11        5.35       -4.47     10.23 o
 -10   8  11        0.50       -0.39      8.55 o
  -9   8  11        0.24        4.72      7.96 o
  -8   8  11        3.51        2.47      7.04 o
  -7   8  11       95.91      128.24     13.29 o
  -6   8  11       37.64       18.09      7.12 o
  -5   8  11       51.00       60.85      7.91 o
  -4   8  11      185.57      186.70     10.58 o
  -3   8  11      383.34      387.06     14.22 o
  -2   8  11      329.20      319.39     15.46 o
  -1   8  11        3.62       -4.48      5.59 o
   0   8  11       18.82       11.02      7.60 o
   1   8  11       15.82        1.80      7.48 o
   2   8  11        0.52        2.98     11.62 o
   3   8  11       28.25       29.92      8.59 o
   4   8  11      153.03      139.10     18.48 o
   5   8  11        2.14       -5.65      8.06 o
   6   8  11      122.03      110.13     12.22 o
   7   8  11        3.24       11.86      9.68 o
   8   8  11        0.02       -9.39      9.39 o
   9   8  11       34.59       30.98     11.89 o
 -10   9  11        4.83       11.92      9.33 o
  -9   9  11      142.21      155.63     12.58 o
  -8   9  11       16.54       15.26      8.38 o
  -7   9  11       76.92       78.48      9.43 o
  -6   9  11        2.12       -4.79      7.58 o
  -5   9  11        4.14        3.93      6.49 o
  -4   9  11       43.30       36.84      7.24 o
  -3   9  11       41.14       33.29      6.76 o
  -2   9  11      127.16      120.16     10.49 o
  -1   9  11       13.17        4.32      5.91 o
   0   9  11      104.96       90.31      9.89 o
   1   9  11      118.59      107.97     10.66 o
   2   9  11       18.34       24.24      8.44 o
   3   9  11       75.31       60.57      9.66 o
   4   9  11      118.03      103.49     11.46 o
   5   9  11       12.22       -2.14     10.43 o
   6   9  11        0.00       -3.50      8.93 o
   7   9  11       28.70       19.47     10.30 o
   8   9  11        0.95       -4.99     10.12 o
   9   9  11        0.40      -10.41     10.41 o
  -9  10  11        1.81       -5.63      9.02 o
  -8  10  11        6.10       16.28      8.51 o
  -7  10  11       39.64       35.34      8.46 o
  -6  10  11        6.93        5.26      6.90 o
  -5  10  11       10.94       17.82      7.18 o
  -4  10  11        4.86       -0.50      8.19 o
  -3  10  11       33.44       26.21      8.96 o
  -2  10  11        6.98        2.76      5.96 o
  -1  10  11       59.60       49.41     13.92 o
   0  10  11       62.36       65.30      9.47 o
   1  10  11        1.19       -3.27      7.61 o
   2  10  11        8.25        7.38      7.92 o
   3  10  11       16.61       24.55      8.78 o
   4  10  11        1.82       -2.34      8.53 o
   5  10  11        0.06       -2.82      8.97 o
   6  10  11        0.64        3.32     10.41 o
   7  10  11        0.47        5.00      9.97 o
   8  10  11        8.70      -10.43     10.43 o
  -7  11  11       15.37       11.83      8.02 o
  -6  11  11       60.85       52.50      8.89 o
  -5  11  11        7.92        1.53      9.45 o
  -4  11  11        0.40       -3.33      6.40 o
  -3  11  11        6.87        7.41      7.28 o
  -2  11  11        0.40        8.20      6.37 o
  -1  11  11       34.81       37.92      9.01 o
   0  11  11        1.39        1.59      7.78 o
   1  11  11       82.63       92.49     10.85 o
   2  11  11        6.96       10.37      8.41 o
   3  11  11        0.47        0.56      8.33 o
   4  11  11        3.92       -1.29     11.70 o
   5  11  11        4.99        2.82      9.44 o
   6  11  11        6.93        7.09      9.89 o
  -6  12  11        8.08       15.19      7.95 o
  -5  12  11        7.58        1.48      6.89 o
  -4  12  11       11.51        1.06      7.10 o
  -3  12  11       14.83       21.30      7.33 o
  -2  12  11        5.20       -0.60      8.13 o
  -1  12  11        0.64        2.03      7.91 o
   0  12  11        3.20       -1.78      7.89 o
   1  12  11        9.19       23.81      9.03 o
   2  12  11        4.91       -1.56      8.59 o
   3  12  11        0.94       -8.08      8.08 o
   4  12  11       13.83       18.70     11.01 o
   5  12  11        6.18        1.28      9.78 o
  -3  13  11        5.42       -1.68      7.14 o
  -2  13  11        4.21       15.72      8.98 o
  -1  13  11        0.00        9.62      8.57 o
   0  13  11        0.07       16.56      8.95 o
   1  13  11        0.13       -0.31      8.58 o
 -12   0  12        1.54       -8.13      9.29 o
 -10   0  12        0.36        3.16      8.42 o
  -8   0  12        8.87       14.14      6.96 o
  -6   0  12       39.77       39.32      6.57 o
  -4   0  12      976.40      924.98     21.69 o
  -2   0  12     1182.26     1180.66     25.12 o
   0   0  12      413.30      425.92     16.24 o
   2   0  12       76.46       74.92      8.59 o
   4   0  12      115.67      149.37     11.03 o
   6   0  12     1071.81     1013.74     29.67 o
   8   0  12       57.45       43.24     15.29 o
  10   0  12        9.80       18.47     15.11 o
  12   0  12       20.35        3.82     18.41 o
 -13   1  12        0.51        4.70     10.21 o
 -12   1  12       31.55       34.57      8.70 o
 -11   1  12        0.04       -0.74      6.42 o
 -10   1  12       42.00       37.93      7.67 o
  -9   1  12       64.87       65.44      8.23 o
  -8   1  12       63.85       67.57      6.87 o
  -7   1  12       78.23       75.79      6.19 o
  -6   1  12       11.64        4.33      3.81 o
  -5   1  12       43.62       59.28      4.84 o
  -4   1  12      165.72      162.57      6.41 o
  -3   1  12       72.52       63.48      4.63 o
  -2   1  12      120.28      130.50      5.80 o
  -1   1  12       42.63       41.37      5.10 o
   0   1  12        0.34       -1.79      3.76 o
   1   1  12       66.29       71.09      5.99 o
   2   1  12      334.12      301.53     10.01 o
   3   1  12      159.02      161.72      8.74 o
   4   1  12      410.10      370.07     11.79 o
   5   1  12        8.47       -2.75      4.94 o
   6   1  12       14.22       14.75      6.24 o
   7   1  12       76.67       64.21     13.98 o
   8   1  12       48.15       44.84      9.41 o
   9   1  12       40.81       46.65     11.70 o
  10   1  12       76.92       83.92     13.88 o
  11   1  12        3.15       12.02     11.36 o
  12   1  12       43.08      110.74     24.19 o
 -13   2  12        6.99       14.67     10.97 o
 -12   2  12       15.08       30.48     10.78 o
 -11   2  12       26.41       14.47      7.34 o
 -10   2  12       52.94       59.64      8.61 o
  -9   2  12       49.91       61.23      6.74 o
  -8   2  12       54.72       62.48      6.59 o
  -7   2  12      177.88      158.98      8.25 o
  -6   2  12       60.20       78.74      5.95 o
  -5   2  12      297.11      285.53      8.45 o
  -4   2  12      587.62      606.44     12.06 o
  -3   2  12      847.13      827.46     14.15 o
  -2   2  12       38.22       33.45      4.56 o
  -1   2  12      138.69      123.09      5.99 o
   0   2  12      104.14      121.80      6.70 o
   1   2  12       59.76       61.20      5.71 o
   2   2  12        5.38        2.26      4.14 o
   3   2  12       11.81        5.64      4.48 o
   4   2  12       39.27       31.41      5.87 o
   5   2  12       54.69       55.70      6.94 o
   6   2  12       27.60       15.48      7.72 o
   7   2  12        1.21        0.17      6.42 o
   8   2  12       20.54       32.61      7.95 o
   9   2  12       30.85       32.07      9.21 o
  10   2  12        2.78        7.67     16.13 o
  11   2  12        0.84       23.78     17.88 o
  12   2  12       41.27       66.52     22.70 o
 -13   3  12        0.53        0.16     27.48 o
 -12   3  12       21.78       46.41     13.10 o
 -11   3  12        7.63       10.95      8.73 o
 -10   3  12        6.16       -3.44      7.85 o
  -9   3  12        0.38        6.44      5.27 o
  -8   3  12      194.55      189.70      9.33 o
  -7   3  12      203.33      262.71     10.05 o
  -6   3  12      508.99      526.70     13.59 o
  -5   3  12        5.74        4.86      5.05 o
  -4   3  12        8.90        1.00      3.57 o
  -3   3  12        0.88       -0.25      3.00 o
  -2   3  12       30.24       33.65      4.25 o
  -1   3  12        5.92        3.59      3.36 o
   0   3  12       83.06       85.81      5.56 o
   1   3  12     1043.95     1037.80     17.92 o
   2   3  12      593.67      566.27     13.81 o
   3   3  12       10.10        3.25      4.44 o
   4   3  12      184.17      145.12     10.03 o
   5   3  12      129.28      114.28      9.18 o
   6   3  12        8.00        8.28      6.82 o
   7   3  12       87.39       93.77      9.43 o
   8   3  12      199.76      194.80     15.02 o
   9   3  12        0.84       -4.43     11.23 o
  10   3  12       27.37       14.38     16.63 o
  11   3  12       13.59       55.17     19.87 o
 -12   4  12        7.65       13.53     11.97 o
 -11   4  12        6.42       16.02      9.58 o
 -10   4  12        4.95       -4.81      6.68 o
  -9   4  12        1.54       -0.16      5.99 o
  -8   4  12       47.30       38.87      6.33 o
  -7   4  12       25.20       24.24      5.50 o
  -6   4  12      229.89      219.65     11.91 o
  -5   4  12      399.00      377.83     11.37 o
  -4   4  12       31.05       25.15      4.80 o
  -3   4  12        1.40       -1.91      4.18 o
  -2   4  12       29.49       33.96      4.47 o
  -1   4  12      473.06      451.48      9.72 o
   0   4  12       64.08       54.82      4.80 o
   1   4  12       47.38       54.82      7.52 o
   2   4  12      266.68      259.43     10.47 o
   3   4  12      133.49      128.06      8.91 o
   4   4  12       45.35       43.31      7.04 o
   5   4  12      115.80      131.84      9.83 o
   6   4  12      177.61      196.65     13.01 o
   7   4  12      288.59      289.54     26.64 o
   8   4  12        8.95       12.45      9.30 o
   9   4  12        2.23       -5.37      8.85 o
  10   4  12        1.75      -11.79     11.79 o
  11   4  12        1.47        8.69     17.59 o
 -12   5  12        9.51       13.37     10.37 o
 -11   5  12        8.18       26.08     14.51 o
 -10   5  12       11.84        5.85      7.85 o
  -9   5  12        0.30       -8.54      9.76 o
  -8   5  12        1.20        2.54      6.75 o
  -7   5  12       11.37        4.35      5.76 o
  -6   5  12       30.58       33.27      5.59 o
  -5   5  12      185.32      199.34      8.55 o
  -4   5  12      238.77      214.21      9.64 o
  -3   5  12      144.20      149.61      8.31 o
  -2   5  12     1182.02     1090.36     27.36 o
  -1   5  12       91.34      106.07     11.09 o
   0   5  12       73.08       54.99      7.15 o
   1   5  12      912.66      866.43     31.94 o
   2   5  12       39.19       31.23      6.73 o
   3   5  12       62.62       50.45      7.33 o
   4   5  12        1.86       -0.84      5.77 o
   5   5  12      102.29      110.95     11.53 o
   6   5  12        0.57       -4.95      8.04 o
   7   5  12      164.32      169.84     14.25 o
   8   5  12       93.58       96.44     12.79 o
   9   5  12        2.67        2.34     10.05 o
  10   5  12        1.29       16.21     13.53 o
  11   5  12        1.46       -0.79     13.34 o
 -11   6  12        0.24       -3.81      8.73 o
 -10   6  12        3.35       10.68      8.28 o
  -9   6  12        2.28        7.54      7.58 o
  -8   6  12        8.02        4.11      7.07 o
  -7   6  12       22.19       29.63      7.71 o
  -6   6  12        0.53       -5.81      5.81 o
  -5   6  12        0.76        6.21      6.24 o
  -4   6  12      110.32      106.48      8.15 o
  -3   6  12      112.18      131.90      8.11 o
  -2   6  12      348.86      341.40     11.68 o
  -1   6  12       28.10       23.26      5.70 o
   0   6  12      232.48      209.46     10.62 o
   1   6  12       73.47       68.56     12.01 o
   2   6  12      228.29      222.50     11.07 o
   3   6  12      112.58      118.43     14.95 o
   4   6  12       64.62       53.45      9.76 o
   5   6  12      170.71      132.30     15.26 o
   6   6  12      109.49      101.78     12.22 o
   7   6  12        9.58       13.87      9.57 o
   8   6  12        0.00        4.97     10.56 o
   9   6  12        0.51        3.52     13.20 o
  10   6  12        3.20       -7.55     13.00 o
 -11   7  12       16.01       11.22     10.53 o
 -10   7  12        1.61        8.62      8.08 o
  -9   7  12       10.98        7.52      8.11 o
  -8   7  12       15.43        4.50      7.57 o
  -7   7  12       22.59       21.21      7.67 o
  -6   7  12      117.19      124.52     10.09 o
  -5   7  12       13.99       10.00      6.68 o
  -4   7  12       11.17        5.93      6.26 o
  -3   7  12      232.41      218.86     11.22 o
  -2   7  12       26.14       17.95      7.45 o
  -1   7  12      584.91      597.21     27.12 o
   0   7  12      389.24      411.27     19.34 o
   1   7  12       58.22       51.64     10.43 o
   2   7  12      274.67      260.04     14.63 o
   3   7  12      282.70      253.79     14.78 o
   4   7  12        2.11       -3.05      8.10 o
   5   7  12       45.87       34.74     12.58 o
   6   7  12        0.38       15.68      9.45 o
   7   7  12       28.69       21.49     10.14 o
   8   7  12        1.76        0.85      9.31 o
   9   7  12       17.96       20.89     11.06 o
  10   7  12        0.43        1.45     11.94 o
 -10   8  12        0.21        2.70      8.72 o
  -9   8  12        0.25       -7.79      7.79 o
  -8   8  12       10.83       24.42      8.33 o
  -7   8  12       13.82       11.26      7.41 o
  -6   8  12       80.12       71.62      9.03 o
  -5   8  12       12.21        7.40      6.69 o
  -4   8  12       10.89       12.27      6.83 o
  -3   8  12        5.17       -6.57      7.65 o
  -2   8  12        0.53       -0.01      5.88 o
  -1   8  12        1.99       10.17      7.67 o
   0   8  12        0.85       -3.35     11.03 o
   1   8  12      163.23      144.91     12.06 o
   2   8  12      202.82      214.03     13.79 o
   3   8  12        0.98       11.86      8.89 o
   4   8  12       57.47       69.70     11.03 o
   5   8  12       23.54       20.26      9.72 o
   6   8  12       18.42       22.76     10.14 o
   7   8  12        0.24        0.68      9.69 o
   8   8  12       34.33       37.90     11.62 o
   9   8  12        1.06        7.25     16.21 o
  -9   9  12        0.55       -0.60      8.09 o
  -8   9  12      100.70      116.94     11.37 o
  -7   9  12       50.72       61.12     11.91 o
  -6   9  12        4.67        4.83      7.10 o
  -5   9  12       34.87       42.20      7.89 o
  -4   9  12       10.18        7.21      6.80 o
  -3   9  12       30.98       26.98      7.23 o
  -2   9  12       51.36       44.17      7.54 o
  -1   9  12        4.73       11.09      7.88 o
   0   9  12        1.62        0.99      7.73 o
   1   9  12       85.04      119.18     11.33 o
   2   9  12        1.54       -7.84      8.85 o
   3   9  12       66.36       65.54     10.80 o
   4   9  12        2.47       -8.16      8.16 o
   5   9  12        2.53       -3.77      8.92 o
   6   9  12       11.88       13.50      9.84 o
   7   9  12        0.31       -8.88      9.66 o
   8   9  12       24.12       24.67     11.64 o
  -8  10  12        0.05       -1.50      8.29 o
  -7  10  12       15.19       18.02     10.15 o
  -6  10  12       35.35       30.26      9.02 o
  -5  10  12       23.21       13.40      7.21 o
  -4  10  12        1.04       -5.75      6.34 o
  -3  10  12        2.37       -2.26      6.55 o
  -2  10  12        3.43       -2.96      8.38 o
  -1  10  12       16.84       30.26     10.56 o
   0  10  12        0.61        4.30      8.12 o
   1  10  12       63.55       41.35      9.66 o
   2  10  12        0.49        4.23      8.24 o
   3  10  12       54.64       45.00     10.31 o
   4  10  12       19.68       26.10      9.71 o
   5  10  12       43.06       44.57     11.03 o
   6  10  12        1.90        2.97     10.27 o
   7  10  12        0.13        5.01     11.12 o
  -7  11  12       23.35       28.56     10.37 o
  -6  11  12       20.69       19.59      8.28 o
  -5  11  12       17.61        8.74      7.72 o
  -4  11  12        6.26        7.11      7.20 o
  -3  11  12       11.60       12.44      7.13 o
  -2  11  12       28.88       21.81      9.37 o
  -1  11  12        0.32       -0.98      8.01 o
   0  11  12       52.65       55.09     13.34 o
   1  11  12       22.94       16.18      9.12 o
   2  11  12       26.17       37.17      9.89 o
   3  11  12        0.20       -3.39      8.43 o
   4  11  12       13.71       11.98      9.82 o
   5  11  12        4.21       14.03     10.22 o
  -5  12  12       22.55       27.69     10.88 o
  -4  12  12        0.17        4.57      7.50 o
  -3  12  12       17.96       14.76      7.52 o
  -2  12  12       28.50       27.95     12.56 o
  -1  12  12        1.04       18.11      9.31 o
   0  12  12        5.48        7.60      9.11 o
   1  12  12        3.41       -4.57      8.99 o
   2  12  12        8.58        0.42      9.28 o
   3  12  12        8.40        3.81     11.56 o
 -13   0  13       38.17       57.30     24.24 o
 -11   0  13       26.86       37.11     12.28 o
  -9   0  13       34.11       33.30      9.97 o
  -7   0  13        2.95       10.25      6.32 o
  -5   0  13       20.33       25.90      6.64 o
  -3   0  13       13.10        8.69      5.13 o
  -1   0  13       39.16       39.78      8.44 o
   1   0  13      121.26      146.23     17.98 o
   3   0  13       81.28       94.80      9.91 o
   5   0  13        4.76       15.88      8.87 o
   7   0  13       52.12       60.77     16.13 o
   9   0  13       11.44        7.59     12.75 o
  11   0  13      197.14      237.36     29.53 o
 -13   1  13        0.02       -1.56     13.67 o
 -12   1  13        2.38       -1.15      8.48 o
 -11   1  13       51.68       48.57      8.81 o
 -10   1  13        3.70       14.32      8.95 o
  -9   1  13      113.28      120.10      9.06 o
  -8   1  13        0.80        3.92      5.41 o
  -7   1  13       57.48       49.79      5.83 o
  -6   1  13       39.65       68.92      6.36 o
  -5   1  13      279.76      237.88      8.04 o
  -4   1  13        6.73       -2.54      3.52 o
  -3   1  13      487.81      471.37     10.67 o
  -2   1  13      213.22      216.29      8.83 o
  -1   1  13      126.79      108.46      6.86 o
   0   1  13      170.38      133.82      7.26 o
   1   1  13      200.69      187.97      8.37 o
   2   1  13      732.39      727.27     16.72 o
   3   1  13      387.18      366.47     13.67 o
   4   1  13     1119.66     1141.47     22.08 o
   5   1  13     1199.53     1171.28     24.94 o
   6   1  13       55.67       72.54     12.97 o
   7   1  13       60.13       58.82      9.84 o
   8   1  13       21.50       21.85     21.75 o
   9   1  13       41.91       28.61     15.72 o
  10   1  13       11.06        2.60     11.02 o
  11   1  13       14.94       12.63     18.17 o
 -12   2  13        0.39       -8.51      8.51 o
 -11   2  13        5.25       25.64      9.56 o
 -10   2  13       36.54       53.11      8.96 o
  -9   2  13       37.42       36.25      7.52 o
  -8   2  13        0.40        7.66      5.06 o
  -7   2  13       35.79       49.14      9.06 o
  -6   2  13      101.37       94.15      6.87 o
  -5   2  13      329.34      354.70     13.22 o
  -4   2  13        3.56        1.45      3.70 o
  -3   2  13      331.56      318.79      8.98 o
  -2   2  13       99.06      101.87      6.04 o
  -1   2  13      208.23      192.56      8.32 o
   0   2  13       32.80       30.30      5.24 o
   1   2  13        0.00       -2.77      4.18 o
   2   2  13      115.95      149.04      7.88 o
   3   2  13       88.20       76.51      6.61 o
   4   2  13      110.46      132.82     10.54 o
   5   2  13       48.19       48.82      8.04 o
   6   2  13       14.62       25.81      7.51 o
   7   2  13        6.20        4.62      6.59 o
   8   2  13        7.07        7.34      8.40 o
   9   2  13       59.71       52.69     12.64 o
  10   2  13        0.11       -1.20     15.40 o
  11   2  13       84.02      137.50     26.05 o
 -12   3  13        1.55       13.65     11.39 o
 -11   3  13       42.61       43.95     10.53 o
 -10   3  13        0.47        5.07      7.21 o
  -9   3  13       35.08       23.22      6.21 o
  -8   3  13       23.02       27.20      5.99 o
  -7   3  13        9.48       15.11      5.48 o
  -6   3  13      222.20      235.26      9.67 o
  -5   3  13        2.87        1.42      4.43 o
  -4   3  13        1.11       -4.12      4.12 o
  -3   3  13        0.54       -1.73      3.61 o
  -2   3  13      137.01      154.27      7.50 o
  -1   3  13       89.22       86.02      6.92 o
   0   3  13      350.04      335.24     13.14 o
   1   3  13      717.90      724.46     19.58 o
   2   3  13      253.40      286.34     12.74 o
   3   3  13       72.32       51.44      7.63 o
   4   3  13      127.00      112.56      9.22 o
   5   3  13      129.12      123.41     10.48 o
   6   3  13        0.11       -4.69      6.53 o
   7   3  13      122.12      128.21     11.01 o
   8   3  13       36.05       61.57     13.97 o
   9   3  13       49.53       49.27     14.73 o
  10   3  13        0.42       -2.13     13.89 o
  11   3  13       13.14       -2.77     17.04 o
 -12   4  13        5.86        3.99     10.52 o
 -11   4  13        9.11       13.02     10.29 o
 -10   4  13       14.26       20.39      9.45 o
  -9   4  13       10.16        5.97      6.79 o
  -8   4  13        1.33        1.66      5.78 o
  -7   4  13       52.03       79.45      8.30 o
  -6   4  13       23.44       17.01      5.26 o
  -5   4  13      174.55      172.24      8.42 o
  -4   4  13      895.49      860.33     17.70 o
  -3   4  13       33.65       11.77      5.57 o
  -2   4  13      647.37      641.28     23.36 o
  -1   4  13      549.92      547.49     14.93 o
   0   4  13      133.25      133.01      9.52 o
   1   4  13      492.54      542.78     17.15 o
   2   4  13      168.97      177.24     10.61 o
   3   4  13       93.51       76.61      8.49 o
   4   4  13       26.86       21.19      8.73 o
   5   4  13      244.17      239.29     12.63 o
   6   4  13      152.04      137.19     10.61 o
   7   4  13       48.45       31.56     10.40 o
   8   4  13        0.39        3.73      9.23 o
   9   4  13        4.35        5.21     19.58 o
  10   4  13        4.24        3.09     15.72 o
 -12   5  13        0.15       -1.37     18.85 o
 -11   5  13       11.20       14.36     11.61 o
 -10   5  13       23.01       22.83      8.77 o
  -9   5  13       22.19       12.95      8.12 o
  -8   5  13       40.58       42.79      8.66 o
  -7   5  13      124.46      141.51     13.40 o
  -6   5  13       74.45       73.61      8.66 o
  -5   5  13       12.35       18.39      5.23 o
  -4   5  13      250.23      242.49     10.39 o
  -3   5  13      238.40      256.39     13.96 o
  -2   5  13       27.17       24.69      6.68 o
  -1   5  13      929.59      942.42     20.51 o
   0   5  13       83.84       87.82      8.50 o
   1   5  13      236.31      250.62     17.98 o
   2   5  13      158.65      154.77     10.09 o
   3   5  13        2.22        7.25      6.29 o
   4   5  13      130.47      130.67     12.40 o
   5   5  13       16.79       26.80      9.32 o
   6   5  13        0.04        3.89      8.77 o
   7   5  13      122.94      111.68     13.62 o
   8   5  13       18.79       16.57      9.93 o
   9   5  13       23.74       59.22     15.26 o
  10   5  13        0.93        6.12     21.18 o
 -11   6  13        2.96       -0.65     10.52 o
 -10   6  13       15.48       29.73      9.89 o
  -9   6  13        0.31        4.75      7.93 o
  -8   6  13       24.99       12.81      7.66 o
  -7   6  13        0.16       -2.20      6.84 o
  -6   6  13        0.00       -0.89      6.50 o
  -5   6  13       97.08       98.98      9.25 o
  -4   6  13       38.08       68.45      8.23 o
  -3   6  13      508.54      508.85     17.01 o
  -2   6  13        4.36       -5.75      7.73 o
  -1   6  13      380.59      362.09     16.51 o
   0   6  13      120.41       84.84     10.38 o
   1   6  13      102.42      106.41     11.31 o
   2   6  13      316.13      339.55     22.20 o
   3   6  13       91.02      111.20     11.94 o
   4   6  13       44.31       35.69      9.90 o
   5   6  13       71.69       62.40     13.66 o
   6   6  13       13.20       22.99      9.95 o
   7   6  13       22.29       -4.02      9.34 o
   8   6  13        1.49        9.25     10.73 o
   9   6  13        2.17      -10.01     10.01 o
  10   6  13        5.58      -15.83     15.83 o
 -10   7  13        0.29        1.92      8.78 o
  -9   7  13        5.95        4.68      9.11 o
  -8   7  13        5.88       -6.88      7.31 o
  -7   7  13       31.13       23.86      8.22 o
  -6   7  13       12.58        4.61      7.11 o
  -5   7  13       83.04       71.58      8.76 o
  -4   7  13       70.35       61.01      8.40 o
  -3   7  13        2.06        6.20     10.11 o
  -2   7  13      430.68      437.14     16.11 o
  -1   7  13        3.07       -5.89      7.75 o
   0   7  13      148.88      156.48     12.52 o
   1   7  13        1.80       -0.30      8.06 o
   2   7  13      229.33      229.52     19.56 o
   3   7  13       17.94       12.13      8.87 o
   4   7  13      142.99      148.74     13.32 o
   5   7  13       51.28       52.60     10.94 o
   6   7  13        1.27       -6.40      8.78 o
   7   7  13       15.13       13.63     10.33 o
   8   7  13        0.49        9.72     11.17 o
   9   7  13       32.42       30.29     12.43 o
 -10   8  13       10.66       10.47     10.30 o
  -9   8  13        3.59       -4.97      9.82 o
  -8   8  13        4.23        1.82      7.89 o
  -7   8  13       16.22        9.42      7.98 o
  -6   8  13        3.60       -2.17     10.48 o
  -5   8  13        1.05       -1.46     10.20 o
  -4   8  13       27.04       27.58      7.68 o
  -3   8  13      129.29      146.28     10.43 o
  -2   8  13       17.86       14.79      6.93 o
  -1   8  13       44.09       50.20      9.89 o
   0   8  13       23.51       20.25      9.18 o
   1   8  13       46.67       47.75      9.79 o
   2   8  13        9.70       21.68      9.51 o
   3   8  13      547.19      596.22     23.25 o
   4   8  13        0.01       -0.43      9.02 o
   5   8  13       38.27       34.22     10.95 o
   6   8  13        0.35        4.89      9.56 o
   7   8  13        0.01       -7.01     12.50 o
   8   8  13        0.36        1.23     10.58 o
  -9   9  13       26.95       11.07      9.40 o
  -8   9  13        0.02       -5.02      8.29 o
  -7   9  13       11.91       17.83      8.64 o
  -6   9  13       30.57       29.14      8.56 o
  -5   9  13        0.00       -6.88      6.88 o
  -4   9  13       75.41       74.89      9.20 o
  -3   9  13      115.31      127.64     10.15 o
  -2   9  13       96.68       93.36      9.32 o
  -1   9  13        2.31       -7.65      7.65 o
   0   9  13       60.22       73.83     12.27 o
   1   9  13        3.51        6.80      8.55 o
   2   9  13       39.24       57.95     10.51 o
   3   9  13       51.60       55.82     10.84 o
   4   9  13        1.51        2.38      9.20 o
   5   9  13        9.94        8.29     10.20 o
   6   9  13        0.49       -0.17     10.22 o
   7   9  13       33.53       32.34     11.96 o
  -7  10  13        1.60        2.22      8.42 o
  -6  10  13        2.25        1.74      7.76 o
  -5  10  13        5.42       -6.78      6.78 o
  -4  10  13        2.61        6.36      7.39 o
  -3  10  13        0.93       -2.09      9.17 o
  -2  10  13        1.17        5.83      7.01 o
  -1  10  13       26.02       30.67      9.40 o
   0  10  13       38.98       33.11      9.85 o
   1  10  13        0.12       -3.48      8.79 o
   2  10  13       18.40       15.96      9.39 o
   3  10  13        0.97        9.15      9.59 o
   4  10  13       33.28       20.72     10.03 o
   5  10  13       12.90       18.83     10.68 o
   6  10  13       11.30       11.71     10.70 o
  -6  11  13       11.77        9.59      8.51 o
  -5  11  13        2.67       -3.97      7.83 o
  -4  11  13        1.28       -7.05      7.41 o
  -3  11  13        3.25        9.48      7.65 o
  -2  11  13        1.17        6.41      9.06 o
  -1  11  13        4.96        9.30      9.02 o
   0  11  13       23.84       35.29     10.90 o
   1  11  13       64.14       67.91     11.55 o
   2  11  13        3.40        0.99     10.53 o
   3  11  13       29.58       21.61     10.51 o
   4  11  13        1.94       -0.46      9.94 o
  -3  12  13        4.28        0.74      7.90 o
  -2  12  13        9.66       11.01      9.73 o
  -1  12  13        1.06       -4.22      9.58 o
   0  12  13        0.97       -9.30      9.30 o
   1  12  13       39.78       46.55     11.35 o
   2  12  13       37.96       29.85     11.00 o
 -12   0  14       17.51       13.12     12.43 o
 -10   0  14        3.50       -1.94     19.91 o
  -8   0  14      142.55      151.96     14.75 o
  -6   0  14       23.63       36.50      7.33 o
  -4   0  14       23.94       25.26      6.22 o
  -2   0  14      168.48      180.82     21.27 o
   0   0  14      464.87      438.02     17.76 o
   2   0  14     1196.22     1135.92     30.72 o
   4   0  14     1136.66     1139.10     50.56 o
   6   0  14       50.81       65.09     16.83 o
   8   0  14       95.48       69.32     17.77 o
  10   0  14      142.23      196.41     27.66 o
 -12   1  14       10.04       10.35     10.30 o
 -11   1  14       16.85       10.50      8.14 o
 -10   1  14        7.11       13.99      7.36 o
  -9   1  14       12.72       10.14      6.61 o
  -8   1  14       54.59       60.96      7.54 o
  -7   1  14       14.41       12.81      5.50 o
  -6   1  14      158.91      156.87      8.50 o
  -5   1  14        7.18        5.55      4.36 o
  -4   1  14      233.28      216.39      7.94 o
  -3   1  14      327.44      329.21      9.41 o
  -2   1  14        2.67        6.26      4.12 o
  -1   1  14        9.76       10.72      5.05 o
   0   1  14      141.63      153.92     11.04 o
   1   1  14       94.60      114.91      8.09 o
   2   1  14       15.17       21.17      5.54 o
   3   1  14      246.89      246.96     11.16 o
   4   1  14      538.42      504.81     15.90 o
   5   1  14      504.63      474.43     23.76 o
   6   1  14        2.29       -4.55      7.29 o
   7   1  14        4.84        7.47      9.66 o
   8   1  14        9.07       10.17      9.97 o
   9   1  14        0.03       -1.24     10.74 o
  10   1  14       14.90       20.30     16.54 o
  11   1  14        1.15       26.75     19.43 o
 -12   2  14       12.06       20.49     10.53 o
 -11   2  14        0.04        6.15      9.53 o
 -10   2  14        3.78       -6.68      9.92 o
  -9   2  14        4.52       17.67      6.62 o
  -8   2  14       49.94       99.87      9.97 o
  -7   2  14       75.23       71.07     11.16 o
  -6   2  14       25.38        9.91      5.36 o
  -5   2  14      119.24      113.52      7.43 o
  -4   2  14        0.15        3.73      4.42 o
  -3   2  14        0.11       -0.37      3.70 o
  -2   2  14       54.53       70.16      6.84 o
  -1   2  14      400.69      441.79     12.70 o
   0   2  14       10.92       11.13      5.01 o
   1   2  14      726.43      799.42     17.47 o
   2   2  14      249.69      229.85     10.58 o
   3   2  14      380.28      400.77     15.67 o
   4   2  14        4.21       -1.65      7.07 o
   5   2  14        4.13        8.80      7.19 o
   6   2  14       18.68       23.71      7.68 o
   7   2  14        7.29       -3.60      7.72 o
   8   2  14        0.35        2.09     12.98 o
   9   2  14        5.98       -6.01     14.73 o
  10   2  14       24.25       64.79     21.18 o
 -12   3  14        4.23        5.86     14.44 o
 -11   3  14        0.83        8.22     11.38 o
 -10   3  14        0.27       -4.26      7.82 o
  -9   3  14        0.55       -7.05      7.05 o
  -8   3  14        0.59        6.77      5.16 o
  -7   3  14        9.39       15.52      5.56 o
  -6   3  14      222.36      208.96      9.60 o
  -5   3  14      405.40      384.48     12.32 o
  -4   3  14       19.66       16.94      5.07 o
  -3   3  14       10.16       10.97      5.46 o
  -2   3  14      209.74      181.38      9.29 o
  -1   3  14      353.71      351.22     16.78 o
   0   3  14      117.89      134.87      9.85 o
   1   3  14        3.62        9.25      6.27 o
   2   3  14      451.32      469.72     18.23 o
   3   3  14       89.66       84.10      8.90 o
   4   3  14        1.22       -1.70      6.32 o
   5   3  14       16.07        8.84      8.13 o
   6   3  14      102.95       98.64     10.15 o
   7   3  14       68.70       50.39     12.30 o
   8   3  14      159.00      182.80     33.48 o
   9   3  14        4.54      -14.21     14.21 o
  10   3  14        0.09       -8.43     13.54 o
 -11   4  14        0.06        0.31     10.20 o
 -10   4  14        1.62       14.04      9.13 o
  -9   4  14        7.50        1.58      7.29 o
  -8   4  14       21.81       14.73      7.06 o
  -7   4  14       20.42       17.94      6.77 o
  -6   4  14        9.95        8.18      5.20 o
  -5   4  14        4.54       -0.87      4.74 o
  -4   4  14       30.21       17.65      5.76 o
  -3   4  14      270.16      241.01     10.72 o
  -2   4  14        2.72       -0.30      4.95 o
  -1   4  14       92.25       84.68      8.77 o
   0   4  14       20.41       32.01      7.17 o
   1   4  14      946.03      907.17     23.20 o
   2   4  14        0.03       -4.40      6.26 o
   3   4  14        2.74       -0.35      6.56 o
   4   4  14       21.30       -1.52      7.02 o
   5   4  14        1.75       -0.61      6.70 o
   6   4  14       60.35       57.02     10.92 o
   7   4  14        4.17        1.49      9.40 o
   8   4  14       30.28       24.63     12.44 o
   9   4  14       10.06        6.07     24.36 o
  10   4  14        0.46       -9.01     16.22 o
 -11   5  14       14.77        5.45     11.40 o
 -10   5  14       37.79       49.58     11.42 o
  -9   5  14        0.62        9.62      7.66 o
  -8   5  14       33.33       42.11      8.78 o
  -7   5  14        0.02        8.08      8.24 o
  -6   5  14       78.39       82.41      9.17 o
  -5   5  14       40.10       30.40      6.75 o
  -4   5  14       98.40       95.91      8.00 o
  -3   5  14       19.81       13.88      5.80 o
  -2   5  14        9.36        0.82      5.18 o
  -1   5  14      115.91      114.27      9.45 o
   0   5  14        0.90       -0.09      6.24 o
   1   5  14       24.30       17.78      7.15 o
   2   5  14        7.15       11.43      6.97 o
   3   5  14       36.43       27.08      9.84 o
   4   5  14       14.92       14.69      9.00 o
   5   5  14       19.26       26.94      9.97 o
   6   5  14        0.94       10.50      9.32 o
   7   5  14       16.18       31.70     14.55 o
   8   5  14       39.28       34.00     11.11 o
   9   5  14        0.23       -8.01     12.22 o
 -10   6  14        0.03       -3.90      8.51 o
  -9   6  14       33.22       41.84      9.74 o
  -8   6  14        1.66        0.59      7.24 o
  -7   6  14        0.07        3.13      7.13 o
  -6   6  14        1.89       -6.96      7.66 o
  -5   6  14       30.66       14.46      7.03 o
  -4   6  14       73.87       76.29      8.96 o
  -3   6  14      214.94      209.20     15.29 o
  -2   6  14      430.15      409.88     20.50 o
  -1   6  14        4.08        5.11      8.38 o
   0   6  14      335.18      339.66     17.31 o
   1   6  14      159.84      117.15     12.28 o
   2   6  14      951.23      996.84     30.01 o
   3   6  14      134.23      109.26     12.50 o
   4   6  14       76.89       84.61     14.44 o
   5   6  14       25.52       35.13     12.93 o
   6   6  14       26.67       24.62     10.47 o
   7   6  14       32.52       32.24     11.33 o
   8   6  14        1.94       -5.01     14.31 o
   9   6  14        2.55        0.73     13.54 o
 -10   7  14        7.12       -5.58      8.87 o
  -9   7  14        0.08       -9.05     10.07 o
  -8   7  14       12.49       26.20      8.99 o
  -7   7  14        6.83       13.81      8.04 o
  -6   7  14       41.60       32.59     10.85 o
  -5   7  14       27.22       27.40      7.88 o
  -4   7  14        5.05        8.37      6.79 o
  -3   7  14       81.78       74.79      9.09 o
  -2   7  14        0.70       -6.37      6.37 o
  -1   7  14        6.42        6.73      8.48 o
   0   7  14        0.41       -2.76      8.27 o
   1   7  14        2.64       10.79      8.83 o
   2   7  14       15.10        6.29      9.11 o
   3   7  14      246.66      242.73     15.86 o
   4   7  14       40.89       29.71     11.34 o
   5   7  14      165.82      163.83     15.56 o
   6   7  14        5.14       12.60     10.78 o
   7   7  14        0.01       -3.92     10.16 o
   8   7  14       25.90       23.49     12.00 o
  -9   8  14        0.14        5.45      8.74 o
  -8   8  14       40.78       45.61      9.97 o
  -7   8  14        4.01        4.46      8.22 o
  -6   8  14        8.65        0.38      7.45 o
  -5   8  14        0.66        6.70      7.41 o
  -4   8  14       32.08       24.60      7.90 o
  -3   8  14        3.58        3.92      7.28 o
  -2   8  14       37.88       27.03      7.83 o
  -1   8  14       21.05       29.06      9.67 o
   0   8  14        0.01       -0.22      8.64 o
   1   8  14        0.13       -3.51      8.46 o
   2   8  14       20.66       22.75      9.88 o
   3   8  14       44.69       76.22     17.03 o
   4   8  14       20.24       19.18     10.52 o
   5   8  14        3.63       -2.09     10.52 o
   6   8  14        0.51        2.14     10.14 o
   7   8  14        2.63        3.63     10.83 o
  -8   9  14       15.45       18.85     10.80 o
  -7   9  14        4.06        3.95      8.60 o
  -6   9  14        0.79        5.88      7.94 o
  -5   9  14       18.33       10.94      8.21 o
  -4   9  14       56.27       68.44      9.39 o
  -3   9  14       11.80       17.38      7.84 o
  -2   9  14       78.26       75.83      9.56 o
  -1   9  14        0.03        0.52     11.31 o
   0   9  14        3.46        2.27      8.72 o
   1   9  14       25.68       19.15     11.32 o
   2   9  14       13.64       -8.23      8.94 o
   3   9  14        4.80        6.25      9.55 o
   4   9  14       94.24      107.79     22.13 o
   5   9  14        7.59        2.26     10.48 o
   6   9  14        0.82       -4.03     10.41 o
  -7  10  14        1.83        7.22      8.91 o
  -6  10  14        3.27        0.48      7.99 o
  -5  10  14        1.87        5.74      7.91 o
  -4  10  14        0.03       -3.38      7.29 o
  -3  10  14        8.69       -6.60      7.40 o
  -2  10  14        2.39       13.60      9.60 o
  -1  10  14        6.05       -0.10     10.65 o
   0  10  14       29.30       34.70     11.01 o
   1  10  14        0.03      -10.14     10.14 o
   2  10  14        3.48       -7.71      9.58 o
   3  10  14        6.05        1.67     10.20 o
   4  10  14        5.02       -0.43      9.80 o
   5  10  14       11.06        9.73     11.04 o
  -5  11  14        6.71       13.28      8.65 o
  -4  11  14       22.98       26.27      8.92 o
  -3  11  14        5.17        6.17      8.04 o
  -2  11  14        6.57        8.22      9.99 o
  -1  11  14        7.13        9.60      9.83 o
   0  11  14        9.07       16.36     10.16 o
   1  11  14        6.54       10.28     10.52 o
   2  11  14       32.65       34.02     12.63 o
   3  11  14        0.22       22.18     11.02 o
 -11   0  15       13.11       34.09     13.09 o
  -9   0  15       74.68      121.09     30.21 o
  -7   0  15        0.00       -7.30      7.30 o
  -5   0  15       71.13       46.29      9.72 o
  -3   0  15      141.07      103.04      8.96 o
  -1   0  15      390.66      383.57     17.49 o
   1   0  15      134.75      128.83     11.71 o
   3   0  15      456.75      450.92     19.93 o
   5   0  15       33.99       53.27     15.64 o
   7   0  15        2.54       -3.79     13.04 o
   9   0  15       25.21       57.62     20.04 o
 -11   1  15       17.36       14.72     10.25 o
 -10   1  15        0.05       -6.74      6.74 o
  -9   1  15       41.80       56.53      8.69 o
  -8   1  15       23.82       27.04      7.04 o
  -7   1  15       13.19        7.24      5.85 o
  -6   1  15        3.03       -0.95      5.02 o
  -5   1  15      204.94      213.25      9.64 o
  -4   1  15       50.86       50.71      5.66 o
  -3   1  15       19.76       26.27      4.85 o
  -2   1  15        2.67        0.96      4.83 o
  -1   1  15        5.20        9.90      5.38 o
   0   1  15       64.67       79.44     10.79 o
   1   1  15      177.19      170.03      8.86 o
   2   1  15      171.87      146.62      9.64 o
   3   1  15        3.87       10.32      6.94 o
   4   1  15       39.33       42.55      8.42 o
   5   1  15      115.26      125.12     16.39 o
   6   1  15        8.65        5.61      9.52 o
   7   1  15        0.03       -6.16      9.27 o
   8   1  15       53.21       33.79     12.09 o
   9   1  15      145.76      170.25     18.08 o
  10   1  15       12.36       13.22     17.91 o
 -11   2  15       12.66       22.96     10.81 o
 -10   2  15        0.03       15.85      9.51 o
  -9   2  15       31.87       37.25      7.92 o
  -8   2  15        3.92        4.78      6.42 o
  -7   2  15       89.23       73.86      7.45 o
  -6   2  15        0.08       -4.38      4.76 o
  -5   2  15       15.63        1.72      7.27 o
  -4   2  15      465.14      417.91     12.80 o
  -3   2  15      242.84      225.95     10.71 o
  -2   2  15        1.35       -0.47      5.16 o
  -1   2  15      111.10      107.79     14.62 o
   0   2  15        8.70       10.72      6.70 o
   1   2  15      452.81      465.52     16.76 o
   2   2  15        2.46       -9.99      9.99 o
   3   2  15      648.43      654.01     20.35 o
   4   2  15        2.75       -1.83      6.79 o
   5   2  15       15.99       20.43      7.83 o
   6   2  15       77.31      111.57     12.36 o
   7   2  15        3.48       14.74     10.43 o
   8   2  15       88.61      106.43     22.64 o
   9   2  15        2.47       -2.45     16.37 o
  10   2  15       24.58       25.91     19.28 o
 -11   3  15       14.19        8.09     11.33 o
 -10   3  15        5.86        7.36     10.89 o
  -9   3  15       17.17       24.98      8.50 o
  -8   3  15        2.95        8.40      7.54 o
  -7   3  15       69.22       75.81      7.43 o
  -6   3  15        1.40        1.40      5.25 o
  -5   3  15      120.43      106.65     10.56 o
  -4   3  15       79.19      101.40      7.44 o
  -3   3  15       18.94       11.51      5.93 o
  -2   3  15       41.78       40.77      6.50 o
  -1   3  15      199.90      177.65     11.03 o
   0   3  15       70.55       87.72      9.21 o
   1   3  15       12.05       21.39      7.37 o
   2   3  15      155.63      163.80     14.86 o
   3   3  15       11.23        7.78      7.32 o
   4   3  15       93.19       87.88     10.03 o
   5   3  15        4.01       -6.63      6.63 o
   6   3  15        0.55       -7.47      7.47 o
   7   3  15      140.89      179.59     18.81 o
   8   3  15       25.50       19.55     17.04 o
   9   3  15       19.93       21.06     17.42 o
  10   3  15        6.08      -16.48     16.48 o
 -11   4  15        0.04       16.79     11.32 o
 -10   4  15        8.79       25.60     13.78 o
  -9   4  15        7.70        1.92      8.91 o
  -8   4  15       15.47       12.67      8.09 o
  -7   4  15        1.90        0.83      6.48 o
  -6   4  15       24.22       22.57      6.80 o
  -5   4  15        0.87       -2.88      4.91 o
  -4   4  15       80.48       98.80     10.01 o
  -3   4  15       34.15       50.99      7.07 o
  -2   4  15       12.14        3.00      5.60 o
  -1   4  15        2.33        2.45      6.40 o
   0   4  15      334.65      320.94     14.12 o
   1   4  15       10.88       29.49      7.87 o
   2   4  15      802.32      797.43     22.67 o
   3   4  15       21.06       16.75      7.60 o
   4   4  15        7.93        2.52      7.22 o
   5   4  15       16.94       15.28     10.11 o
   6   4  15        0.00        2.01     10.05 o
   7   4  15        2.48       -1.11     11.58 o
   8   4  15       15.40       -6.09     13.19 o
   9   4  15        0.25        8.43     17.71 o
 -10   5  15        2.67        4.23      9.75 o
  -9   5  15        2.29        3.11     14.48 o
  -8   5  15       57.65       87.04     11.87 o
  -7   5  15       11.30       14.51     12.10 o
  -6   5  15       37.96       36.55      8.18 o
  -5   5  15        0.21       -1.39      6.47 o
  -4   5  15       57.96       61.63     11.77 o
  -3   5  15       33.14       26.13      6.60 o
  -2   5  15      129.45      151.40     10.56 o
  -1   5  15        4.32       11.48      6.92 o
   0   5  15       11.70       17.00      7.16 o
   1   5  15      206.77      193.16     14.50 o
   2   5  15       19.73       33.85     12.89 o
   3   5  15       36.88       36.46     16.48 o
   4   5  15       15.17       24.08     10.32 o
   5   5  15       52.55       80.46     12.27 o
   6   5  15       11.22       10.92     10.15 o
   7   5  15        2.13       -5.48     10.29 o
   8   5  15       37.65       36.97     14.71 o
   9   5  15       10.07       13.33     19.31 o
 -10   6  15        1.05       13.30     10.21 o
  -9   6  15        3.18       14.15     10.17 o
  -8   6  15        0.35        0.34      8.22 o
  -7   6  15        2.15       -1.98      7.58 o
  -6   6  15        3.09       15.60      8.90 o
  -5   6  15        0.25       -6.25      6.42 o
  -4   6  15       68.47       73.51     12.54 o
  -3   6  15       43.60       37.52      8.08 o
  -2   6  15       23.95       16.80      7.33 o
  -1   6  15        9.75       18.46      8.88 o
   0   6  15       38.40       19.00      9.65 o
   1   6  15      120.42      121.92     15.63 o
   2   6  15        3.28        1.90      8.53 o
   3   6  15      127.81      125.95     13.23 o
   4   6  15        1.84       -9.27      9.27 o
   5   6  15       65.79       79.08     12.20 o
   6   6  15       67.06       74.85     12.94 o
   7   6  15        4.35       -8.83     11.06 o
   8   6  15        6.15       12.90     13.89 o
  -9   7  15       10.78       33.60      9.93 o
  -8   7  15       44.39       44.74      9.87 o
  -7   7  15        5.10       14.84      8.53 o
  -6   7  15        6.46       -3.24      7.20 o
  -5   7  15       19.79       19.56      8.15 o
  -4   7  15       22.82       26.09      7.95 o
  -3   7  15       34.11       20.09      9.53 o
  -2   7  15      115.17      118.53     10.45 o
  -1   7  15        3.89       -3.41      8.35 o
   0   7  15        2.68        8.90      9.43 o
   1   7  15       24.88       13.23      9.76 o
   2   7  15       44.41       21.39     10.03 o
   3   7  15       49.00       76.02     12.32 o
   4   7  15        9.31        2.45      9.52 o
   5   7  15       11.97       14.46     12.79 o
   6   7  15      101.77      150.23     15.46 o
   7   7  15       10.31        9.17     11.68 o
  -8   8  15       12.97       36.24      9.92 o
  -7   8  15        2.47        7.98      8.59 o
  -6   8  15       13.19        8.69      8.46 o
  -5   8  15       37.37       35.16      8.75 o
  -4   8  15        9.87       -1.91      7.12 o
  -3   8  15        7.74        4.69      7.59 o
  -2   8  15       17.45       27.46     10.15 o
  -1   8  15        4.68        9.44      9.37 o
   0   8  15        8.53       12.43      9.03 o
   1   8  15        2.93       14.40      9.66 o
   2   8  15        4.43       15.39     10.16 o
   3   8  15        1.59        6.88     13.58 o
   4   8  15        4.07       10.12     15.31 o
   5   8  15       32.87       46.11     15.81 o
   6   8  15        3.97       28.40     11.69 o
   7   8  15        0.51       16.77     12.14 o
  -7   9  15       17.73       13.58      9.09 o
  -6   9  15       13.30       10.46      8.75 o
  -5   9  15       13.12       11.05      8.71 o
  -4   9  15        4.03        7.55      8.18 o
  -3   9  15      129.44      165.95     12.31 o
  -2   9  15       29.35       29.02     10.79 o
  -1   9  15        6.57        1.98      9.67 o
   0   9  15       74.09       94.58     19.70 o
   1   9  15        6.87        8.15     10.30 o
   2   9  15        0.56        1.72     10.32 o
   3   9  15        4.39        1.01     10.47 o
   4   9  15        0.58       -5.49     10.78 o
   5   9  15        0.57      -10.24     10.24 o
  -5  10  15        2.75        3.43      8.75 o
  -4  10  15       15.00       23.03      9.59 o
  -3  10  15        0.81       -7.25      7.25 o
  -2  10  15        5.14        2.58     10.04 o
  -1  10  15       18.50       34.15     10.73 o
   0  10  15        0.10        5.93      9.95 o
   1  10  15       32.54       41.90     11.49 o
   2  10  15        6.06        2.30     12.49 o
   3  10  15        1.87       -1.20     10.69 o
   4  10  15        0.67        9.76     10.85 o
  -3  11  15       53.00       59.91     12.54 o
  -2  11  15       12.63       25.36     14.37 o
  -1  11  15       47.28       42.36     12.06 o
   0  11  15       11.88        4.88     10.66 o
   1  11  15        9.17       -5.17     10.83 o
 -10   0  16       47.72       61.77     17.81 o
  -8   0  16       46.03       63.20     13.17 o
  -6   0  16      114.44      141.82     20.39 o
  -4   0  16      138.37      112.75     17.99 o
  -2   0  16      342.44      384.54     19.54 o
   0   0  16        0.04        1.32      9.48 o
   2   0  16        7.98       -5.11     16.57 o
   4   0  16       33.80       51.78     17.07 o
   6   0  16       22.72       25.67     16.10 o
   8   0  16       45.55       33.14     18.23 o
 -11   1  16       26.62       29.68     12.30 o
 -10   1  16        0.01       -2.48      8.72 o
  -9   1  16        1.05        7.98     11.30 o
  -8   1  16       25.45       26.64      7.99 o
  -7   1  16       10.55       21.84      6.92 o
  -6   1  16       59.23       60.57      8.76 o
  -5   1  16       57.58       73.45      7.76 o
  -4   1  16       23.54       31.41      5.91 o
  -3   1  16      119.56      120.73      8.89 o
  -2   1  16       44.84       25.90      7.53 o
  -1   1  16       82.87       77.89      9.25 o
   0   1  16       92.95       80.09      9.08 o
   1   1  16       39.22       39.06      8.10 o
   2   1  16      235.62      253.67     14.27 o
   3   1  16        0.94        2.35      7.94 o
   4   1  16      139.99      160.14     29.58 o
   5   1  16        4.77        0.24     10.78 o
   6   1  16        1.16        1.31     10.04 o
   7   1  16       12.05        5.44     10.55 o
   8   1  16       52.50       52.14     21.46 o
   9   1  16       22.79       58.29     21.38 o
 -11   2  16       13.50       11.43     13.71 o
 -10   2  16       30.68       48.47     11.57 o
  -9   2  16        0.16       -2.65      7.95 o
  -8   2  16        1.47        0.20      6.79 o
  -7   2  16        8.63        2.52      6.19 o
  -6   2  16        0.64        5.85      5.72 o
  -5   2  16       13.20       11.83      5.65 o
  -4   2  16        0.19        2.96      4.85 o
  -3   2  16       11.11        3.52      5.83 o
  -2   2  16      338.99      393.95     17.32 o
  -1   2  16       18.62        7.29      7.22 o
   0   2  16      302.18      308.45     14.65 o
   1   2  16       51.88       47.62      8.69 o
   2   2  16      169.64      190.68     12.29 o
   3   2  16      278.22      293.12     14.51 o
   4   2  16       23.25       15.25      7.91 o
   5   2  16      268.30      275.79     16.40 o
   6   2  16        2.90       -9.06      9.10 o
   7   2  16       22.59       -2.27     14.25 o
   8   2  16        5.72        2.16     17.39 o
   9   2  16       16.67      -14.24     14.24 o
 -10   3  16        3.31       14.44     11.34 o
  -9   3  16       24.12        9.26     10.22 o
  -8   3  16        0.76        5.34      7.62 o
  -7   3  16       14.71       14.36      7.95 o
  -6   3  16       23.24       13.68      5.72 o
  -5   3  16        6.75        5.93      5.25 o
  -4   3  16      181.20      182.85     11.40 o
  -3   3  16      128.72      105.46      8.95 o
  -2   3  16       52.51       46.47      8.42 o
  -1   3  16       44.00       70.72      9.02 o
   0   3  16       55.52       30.33      9.98 o
   1   3  16      119.12      101.72     10.02 o
   2   3  16       28.59       21.91      8.18 o
   3   3  16        0.17        4.63      7.46 o
   4   3  16       90.39       81.80     10.17 o
   5   3  16       37.38       25.57     12.14 o
   6   3  16       23.39       27.47     13.11 o
   7   3  16       15.01       -0.76     14.44 o
   8   3  16       11.52        2.22     16.83 o
   9   3  16        3.45        5.86     17.77 o
 -10   4  16        0.33       -8.56      9.72 o
  -9   4  16        0.03       23.81     12.67 o
  -8   4  16        0.00        4.13      9.18 o
  -7   4  16       12.85       14.74      7.99 o
  -6   4  16       60.58       42.38      7.83 o
  -5   4  16        3.32        4.67      6.13 o
  -4   4  16        2.03       -0.27      5.54 o
  -3   4  16       88.48       94.87     11.31 o
  -2   4  16        0.28       -6.03      6.03 o
  -1   4  16       11.70        1.90     10.06 o
   0   4  16        0.08       -6.70      6.70 o
   1   4  16       58.75       51.62      8.83 o
   2   4  16      173.61      185.12     12.42 o
   3   4  16        0.16        5.05      9.09 o
   4   4  16        3.31       -1.99      9.55 o
   5   4  16        8.47       -0.55      9.78 o
   6   4  16        3.17       -6.55     11.66 o
   7   4  16        5.24       16.84     13.48 o
   8   4  16        0.14      -15.72     16.42 o
 -10   5  16        0.26       -7.77     13.04 o
  -9   5  16        6.38        7.36     10.94 o
  -8   5  16       12.12       16.20      8.69 o
  -7   5  16        0.75       11.10      7.74 o
  -6   5  16        0.35       -1.43      8.80 o
  -5   5  16       11.96        8.75      7.39 o
  -4   5  16        4.99       -2.57      7.90 o
  -3   5  16        8.42        3.50     10.10 o
  -2   5  16      114.15      122.82     13.27 o
  -1   5  16        0.31       -3.42     10.20 o
   0   5  16      237.12      271.16     16.89 o
   1   5  16        7.15       -3.65      8.84 o
   2   5  16        0.06        1.84      9.52 o
   3   5  16        5.25       -2.88      9.71 o
   4   5  16       10.80       14.72     15.10 o
   5   5  16        2.21       10.95     13.72 o
   6   5  16       52.72       59.67     13.07 o
   7   5  16       28.37       14.47     16.59 o
   8   5  16        6.29       -2.76     26.75 o
  -9   6  16        2.90       15.26     11.39 o
  -8   6  16        5.65       18.64      8.80 o
  -7   6  16      105.08      135.73     19.79 o
  -6   6  16       30.12       23.81      8.54 o
  -5   6  16        0.09        4.06      7.68 o
  -4   6  16       18.86       22.08      7.61 o
  -3   6  16       22.05       36.58      8.30 o
  -2   6  16       15.41        6.61      9.19 o
  -1   6  16        0.66       -8.98      8.98 o
   0   6  16       12.92       20.51      9.85 o
   1   6  16       61.53       56.12     11.35 o
   2   6  16       11.78       13.42      9.76 o
   3   6  16        0.50       -5.01      9.36 o
   4   6  16        2.66        6.14     10.26 o
   5   6  16        0.04       15.41     11.05 o
   6   6  16       51.18       60.22     13.21 o
   7   6  16        3.09        6.16     11.45 o
  -8   7  16        0.64        4.50      9.02 o
  -7   7  16       14.37       22.52      9.17 o
  -6   7  16        6.33        2.30      8.09 o
  -5   7  16        1.99       -3.28      7.66 o
  -4   7  16       56.22       69.50      9.80 o
  -3   7  16        9.66        4.91      7.64 o
  -2   7  16        1.99       -8.33      8.33 o
  -1   7  16        0.12       -1.51     11.78 o
   0   7  16       15.08        8.80      9.65 o
   1   7  16       21.26       14.89     11.65 o
   2   7  16        3.39        0.04      9.49 o
   3   7  16       79.93       75.87     12.60 o
   4   7  16       12.72       14.49     11.32 o
   5   7  16        3.64       -8.22     10.06 o
   6   7  16       42.39       63.35     13.64 o
   7   7  16        0.00      -11.30     11.30 o
  -7   8  16        1.47        9.90      8.49 o
  -6   8  16        0.99       -7.00      8.10 o
  -5   8  16        7.25       10.01      8.70 o
  -4   8  16        1.08        9.92      8.31 o
  -3   8  16        8.30       10.08      8.20 o
  -2   8  16        0.93       -1.74     10.91 o
  -1   8  16        0.53       -9.51      9.51 o
   0   8  16       14.72       11.00     10.37 o
   1   8  16        5.72        3.30     10.10 o
   2   8  16        6.67        6.84     11.96 o
   3   8  16       19.63       29.95     11.56 o
   4   8  16       14.20        4.41     10.97 o
   5   8  16        6.35        5.29     11.15 o
   6   8  16       32.10       66.29     14.34 o
  -6   9  16       33.02       54.66     10.69 o
  -5   9  16       57.03       63.18     10.78 o
  -4   9  16       49.12       64.61     10.47 o
  -3   9  16        0.59       12.40      8.72 o
  -2   9  16       26.89       42.22     11.88 o
  -1   9  16        6.36        5.09     15.19 o
   0   9  16        6.40       16.27     11.05 o
   1   9  16        7.87        5.92     10.81 o
   2   9  16        8.52       19.82     11.51 o
   3   9  16       17.89       16.70     11.68 o
   4   9  16       12.21        1.39     11.10 o
  -4  10  16        3.35        8.81      9.31 o
  -3  10  16       15.51       -0.40     10.71 o
  -2  10  16        3.19       10.75     12.81 o
  -1  10  16        3.80        6.68     10.58 o
   0  10  16        4.96       -3.56     10.95 o
   1  10  16        6.61       12.48     11.29 o
   2  10  16        6.93        8.40     12.55 o
  -9   0  17       47.22       32.18     11.99 o
  -7   0  17        4.86       -5.49      8.75 o
  -5   0  17       16.02        5.17      8.43 o
  -3   0  17       43.11       42.80     16.83 o
  -1   0  17       39.11       44.11     16.40 o
   1   0  17        0.00       17.88     14.27 o
   3   0  17       14.26       13.19     15.35 o
   5   0  17        0.50       -9.16     14.32 o
   7   0  17        0.13        1.11     16.63 o
 -10   1  17       17.77       26.45     10.55 o
  -9   1  17       66.72       82.36     18.72 o
  -8   1  17       25.06       43.33      8.89 o
  -7   1  17       11.28        7.70      7.04 o
  -6   1  17        0.05        2.04      6.45 o
  -5   1  17       80.26      105.72      9.94 o
  -4   1  17      111.70      103.14     11.62 o
  -3   1  17        0.10      -10.16     10.16 o
  -2   1  17       65.73       49.92      8.91 o
  -1   1  17      151.55      148.28     11.39 o
   0   1  17      101.46      116.11     10.93 o
   1   1  17       46.47       42.28      9.86 o
   2   1  17      137.92      199.74     17.57 o
   3   1  17        0.18        5.76     10.66 o
   4   1  17       22.97       22.43     16.57 o
   5   1  17        0.40      -10.44     10.44 o
   6   1  17       30.22       54.46     23.70 o
   7   1  17        6.84        3.90     12.33 o
   8   1  17       12.85       32.18     20.07 o
 -10   2  17        0.57        6.52     11.54 o
  -9   2  17        2.25       -4.10      8.68 o
  -8   2  17        0.48        6.35      8.88 o
  -7   2  17        1.20       -1.13      7.65 o
  -6   2  17        0.00       -5.72      5.72 o
  -5   2  17        4.71       -4.82      5.66 o
  -4   2  17        8.01        3.66      5.93 o
  -3   2  17        0.66       -0.77      5.97 o
  -2   2  17       12.78       18.80      7.80 o
  -1   2  17       33.98       34.47      8.55 o
   0   2  17       12.88       16.17      7.96 o
   1   2  17        0.72        9.11      7.63 o
   2   2  17        0.31       -2.52      7.27 o
   3   2  17        7.82       18.41      9.28 o
   4   2  17       20.64       21.44     10.26 o
   5   2  17       43.78       54.55     17.23 o
   6   2  17       29.26       35.91     13.00 o
   7   2  17        1.31       11.46     18.35 o
   8   2  17        4.47      -16.45     17.24 o
 -10   3  17        1.91       16.75     12.32 o
  -9   3  17        8.00        6.74     11.00 o
  -8   3  17        0.00       -2.88     10.39 o
  -7   3  17        2.85        4.07      8.06 o
  -6   3  17        0.03       -6.38      7.33 o
  -5   3  17       13.71       14.79      6.08 o
  -4   3  17        0.06        7.15      6.22 o
  -3   3  17       13.13        8.91      6.22 o
  -2   3  17       16.63        8.90      7.24 o
  -1   3  17       56.01       89.79      9.97 o
   0   3  17       19.36       24.26      8.17 o
   1   3  17      294.81      313.96     15.40 o
   2   3  17       41.05       42.48      9.19 o
   3   3  17       51.59       65.86     10.05 o
   4   3  17        0.51      -10.76     10.76 o
   5   3  17       69.62       72.57     24.59 o
   6   3  17        1.57       -4.46     15.99 o
   7   3  17        1.55       21.94     18.82 o
   8   3  17       26.63       41.60     20.74 o
  -9   4  17        2.60       15.63     11.69 o
  -8   4  17        2.65       12.49      9.59 o
  -7   4  17       31.28       69.82     11.80 o
  -6   4  17        0.25        9.64      7.96 o
  -5   4  17        0.04       -7.04      7.04 o
  -4   4  17       21.82       15.95      7.68 o
  -3   4  17      100.05      103.10     10.86 o
  -2   4  17       16.38       21.89      7.97 o
  -1   4  17      102.85      128.23     11.75 o
   0   4  17        0.34        4.23      7.40 o
   1   4  17       36.69       37.17     11.03 o
   2   4  17       80.51       85.98     12.67 o
   3   4  17        0.43        4.93     15.85 o
   4   4  17       43.70       54.44     15.34 o
   5   4  17        0.70        0.64     16.22 o
   6   4  17        1.91        3.08     12.16 o
   7   4  17        1.01      -11.99     14.99 o
   8   4  17        0.76      -14.76     14.76 o
  -9   5  17        3.96       -0.30     11.63 o
  -8   5  17        8.62        0.66      9.50 o
  -7   5  17        1.07       -2.39      8.07 o
  -6   5  17       36.28       47.87      9.59 o
  -5   5  17        0.56        5.35      8.04 o
  -4   5  17       20.30       14.63      7.91 o
  -3   5  17       39.13       46.28      8.83 o
  -2   5  17        9.34        9.51      9.78 o
  -1   5  17      113.32      125.12     13.30 o
   0   5  17       68.71       68.21     11.84 o
   1   5  17       72.26       63.35     11.86 o
   2   5  17      101.41      140.44     14.57 o
   3   5  17       96.86      104.68     13.93 o
   4   5  17        9.65        4.69     10.45 o
   5   5  17       17.94        7.73     11.04 o
   6   5  17       19.83       37.18     15.70 o
   7   5  17       44.92       40.03     20.22 o
  -8   6  17        0.40        1.62      9.08 o
  -7   6  17        1.31       -7.94      7.94 o
  -6   6  17       15.01       15.24      8.77 o
  -5   6  17        9.14       18.67      8.59 o
  -4   6  17        2.88       -3.45      7.87 o
  -3   6  17       30.30       22.84     10.89 o
  -2   6  17        0.86        3.68      9.26 o
  -1   6  17       25.28       27.43     10.47 o
   0   6  17        1.80       -8.78      9.02 o
   1   6  17        1.64       -5.79     10.00 o
   2   6  17       10.02       14.08     10.92 o
   3   6  17       15.98       26.25     11.21 o
   4   6  17       13.16       19.07     11.05 o
   5   6  17        0.03       20.52     12.13 o
   6   6  17        1.27       24.84     12.74 o
  -7   7  17        6.79       16.81      9.25 o
  -6   7  17        0.18        7.29      8.23 o
  -5   7  17        2.04        2.77      7.75 o
  -4   7  17        0.10       -3.76      7.76 o
  -3   7  17        0.00       -1.72      7.63 o
  -2   7  17       16.16       24.81     10.97 o
  -1   7  17       19.84       31.46     11.24 o
   0   7  17        5.63        7.30     10.43 o
   1   7  17       31.29       41.35     11.76 o
   2   7  17       21.60       39.25     12.07 o
   3   7  17        1.22        0.66     10.36 o
   4   7  17        4.25        2.59     11.30 o
   5   7  17      121.51      153.34     16.68 o
  -6   8  17       19.25       22.93      9.74 o
  -5   8  17       10.51       12.97      8.79 o
  -4   8  17        7.77       10.66     11.41 o
  -3   8  17        8.30        4.75      8.29 o
  -2   8  17        0.46        6.20     10.64 o
  -1   8  17        4.02       21.17     10.83 o
   0   8  17       18.44       23.41     11.00 o
   1   8  17        2.31      -10.34     10.34 o
   2   8  17        0.88       -3.68     12.34 o
   3   8  17       31.44       44.36     12.88 o
   4   8  17       47.02       61.22     14.15 o
  -4   9  17       14.01       17.25      9.93 o
  -3   9  17       75.60      111.68     14.82 o
  -2   9  17       41.32       52.10     12.72 o
  -1   9  17        3.84       -9.48     10.65 o
   0   9  17       28.86       31.72     12.63 o
   1   9  17        0.43       -5.40     11.07 o
   2   9  17       38.85       35.68     13.13 o
   3   9  17        0.41       -0.09     17.15 o
  -8   0  18       12.59       15.53     12.01 o
  -6   0  18       22.86       30.41     22.68 o
  -4   0  18       10.78        6.61      9.13 o
  -2   0  18       83.46       83.79     20.10 o
   0   0  18       13.57      -12.25     14.44 o
   2   0  18       18.85       12.22     15.40 o
   4   0  18        4.88       19.60     16.92 o
   6   0  18       31.21       40.87     19.05 o
  -9   1  18        1.49        9.81      9.79 o
  -8   1  18       67.05       67.03     10.36 o
  -7   1  18       25.10       26.66      8.20 o
  -6   1  18        1.61       -4.06      6.40 o
  -5   1  18        0.68        2.77      6.28 o
  -4   1  18        2.91       -2.32      7.60 o
  -3   1  18        5.41       18.05     10.96 o
  -2   1  18       41.61       25.26     11.75 o
  -1   1  18       25.52       22.27     11.38 o
   0   1  18        0.25       -9.92     10.11 o
   1   1  18       66.71       82.42     25.05 o
   2   1  18        0.18        8.83     10.72 o
   3   1  18       11.06        7.36     11.33 o
   4   1  18        1.60      -11.45     12.41 o
   5   1  18        5.38        1.39     11.22 o
   6   1  18       94.22       68.97     14.41 o
   7   1  18       15.31      -14.29     14.29 o
  -9   2  18        0.90       14.55     12.03 o
  -8   2  18       24.73       41.54     11.03 o
  -7   2  18        0.39       -1.92      8.26 o
  -6   2  18        0.55       -0.58      6.54 o
  -5   2  18        8.31       11.95      8.90 o
  -4   2  18        1.78       -2.35      7.57 o
  -3   2  18        0.68        5.95     13.87 o
  -2   2  18        0.00       14.37      9.48 o
  -1   2  18        0.07        4.43      7.99 o
   0   2  18       27.66       17.73      8.33 o
   1   2  18        0.54        0.13     10.55 o
   2   2  18        0.01       -9.54      9.54 o
   3   2  18        0.34       -9.16      9.16 o
   4   2  18        0.18       16.75     16.95 o
   5   2  18        0.25       -3.70     16.25 o
   6   2  18        7.62       -0.61     18.06 o
   7   2  18        0.23        3.41     19.46 o
  -9   3  18        4.76        6.11     12.11 o
  -8   3  18        0.73        6.77     11.46 o
  -7   3  18        8.45      -13.70     21.69 o
  -6   3  18        0.21        3.07      8.28 o
  -5   3  18        0.36       -6.95      6.95 o
  -4   3  18       23.08       35.51      8.98 o
  -3   3  18        6.52        7.85      8.12 o
  -2   3  18        7.99       12.85      8.29 o
  -1   3  18        2.50        8.92      8.10 o
   0   3  18       37.24       38.62      9.25 o
   1   3  18      109.95      148.23     14.60 o
   2   3  18       81.02       75.98     10.72 o
   3   3  18        0.66       -5.83     26.20 o
   4   3  18       21.09        9.25     16.07 o
   5   3  18       36.26       73.78     21.15 o
   6   3  18       19.17       23.92     19.49 o
   7   3  18       32.95        5.46     19.25 o
  -8   4  18        1.59        8.13     11.21 o
  -7   4  18        2.91       12.57     15.78 o
  -6   4  18       14.91       13.23      9.99 o
  -5   4  18       15.05       29.15      9.10 o
  -4   4  18       10.85        6.13      9.19 o
  -3   4  18        8.38        0.91     10.22 o
  -2   4  18        0.15        8.87     12.75 o
  -1   4  18        1.65       -7.26      9.39 o
   0   4  18       13.84       27.71     14.17 o
   1   4  18       15.02        1.28     10.53 o
   2   4  18        8.28        9.17     10.60 o
   3   4  18        0.36        5.54     11.23 o
   4   4  18       26.97       23.93     14.29 o
   5   4  18        7.11       12.72     16.63 o
   6   4  18        3.22       16.37     16.48 o
   7   4  18       13.15       14.35     18.41 o
  -8   5  18       24.11       23.45     12.96 o
  -7   5  18        6.36       24.63     10.48 o
  -6   5  18       31.75       43.29     11.85 o
  -5   5  18        7.76       10.65      8.44 o
  -4   5  18       21.78       34.17      9.59 o
  -3   5  18       27.82       36.63     11.92 o
  -2   5  18        7.91       -0.02      9.89 o
  -1   5  18       13.83       35.81     11.17 o
   0   5  18        3.60        9.29     10.52 o
   1   5  18       94.61       85.13     13.14 o
   2   5  18       40.33       81.33     13.41 o
   3   5  18       68.54       82.33     14.17 o
   4   5  18      132.99      119.18     19.82 o
   5   5  18        0.97        8.99     13.38 o
   6   5  18      110.76      121.34     23.98 o
  -7   6  18        2.16       13.10     10.11 o
  -6   6  18       13.37        8.35      8.94 o
  -5   6  18        0.14       -7.55      7.55 o
  -4   6  18        1.92       -5.48      7.92 o
  -3   6  18        5.40       -3.29     10.24 o
  -2   6  18        5.76       -5.63     12.12 o
  -1   6  18       18.96       20.40     11.39 o
   0   6  18        0.69        8.60     10.78 o
   1   6  18        0.96       -1.24     10.28 o
   2   6  18        1.91      -12.61     15.83 o
   3   6  18        0.02      -10.51     10.51 o
   4   6  18        8.76        3.25     11.61 o
   5   6  18       59.66       25.72     15.24 o
  -6   7  18        7.94        9.86      9.02 o
  -5   7  18        0.10       -5.44      8.29 o
  -4   7  18        6.75        6.43      8.88 o
  -3   7  18        0.16       -5.33     10.15 o
  -2   7  18        1.36        2.22     10.10 o
  -1   7  18        1.78        2.02     15.50 o
   0   7  18        6.19       17.08     10.77 o
   1   7  18        0.51       13.91     11.00 o
   2   7  18       14.79       11.97     11.52 o
   3   7  18        9.61       24.88     12.27 o
   4   7  18       19.97       31.89     12.73 o
  -4   8  18        0.48        2.78      9.26 o
  -3   8  18       23.01       29.76     11.71 o
  -2   8  18        2.05        5.94     10.73 o
  -1   8  18       35.88       66.61     13.55 o
   0   8  18       10.20       20.84     11.93 o
   1   8  18        3.12        8.39     11.63 o
   2   8  18        2.19       -2.59     11.53 o
   3   8  18       26.17       43.67     20.89 o
  -7   0  19       10.10       20.19     13.96 o
  -5   0  19       50.24       38.62     20.71 o
  -3   0  19       41.13       32.09     16.16 o
  -1   0  19       73.21       88.37     21.03 o
   1   0  19       28.20       22.03     17.50 o
   3   0  19        8.78      -13.48     13.48 o
   5   0  19        5.81        2.04     17.33 o
  -8   1  19        4.40        1.12      9.62 o
  -7   1  19       41.82       51.45      9.83 o
  -6   1  19        4.87        8.45      8.83 o
  -5   1  19        0.18       -3.65      7.29 o
  -4   1  19       41.17       95.56     15.60 o
  -3   1  19       18.52       10.37     11.39 o
  -2   1  19        2.69       -1.09     13.39 o
  -1   1  19       17.68        5.47     11.25 o
   0   1  19       42.84       35.28     22.80 o
   1   1  19       53.70       46.97     15.24 o
   2   1  19       33.77       28.27     13.21 o
   3   1  19        6.33       -5.68     11.26 o
   4   1  19       17.61        8.13     14.56 o
   5   1  19        4.72       22.84     13.29 o
   6   1  19        7.22       12.89     18.44 o
  -8   2  19        0.37        6.41     12.27 o
  -7   2  19        6.24       11.91     16.16 o
  -6   2  19        0.04        4.79      8.91 o
  -5   2  19        0.82       -8.48      8.48 o
  -4   2  19        0.38       -0.20     10.27 o
  -3   2  19        0.27       -3.33     11.50 o
  -2   2  19       37.36       35.37     12.01 o
  -1   2  19       25.93       37.05     19.47 o
   0   2  19       53.11       59.89     34.15 o
   1   2  19       23.60       28.87     12.62 o
   2   2  19       28.32       36.97     13.78 o
   3   2  19        1.24        7.91     11.54 o
   4   2  19       21.97       39.33     19.78 o
   5   2  19       86.73       36.82     19.02 o
   6   2  19        0.78      -16.10     16.10 o
  -8   3  19        0.99       -6.32     11.52 o
  -7   3  19        2.70        3.54     11.26 o
  -6   3  19        0.10        4.19      9.81 o
  -5   3  19       24.85       22.60     11.68 o
  -4   3  19        2.04       11.94      9.81 o
  -3   3  19       13.12       10.27     15.81 o
  -2   3  19        0.78       27.26     12.00 o
  -1   3  19        0.41        6.71     15.58 o
   0   3  19       35.04       29.67     17.18 o
   1   3  19       27.09       31.71     17.97 o
   2   3  19        9.04       13.07     17.50 o
   3   3  19       15.64       15.46     17.85 o
   4   3  19        1.96       -0.35     16.40 o
   5   3  19       51.56       32.67     19.87 o
   6   3  19        4.18       10.06     18.47 o
  -7   4  19        0.00      -10.05     10.05 o
  -6   4  19       78.05       78.94     14.89 o
  -5   4  19       54.07       78.97     15.08 o
  -4   4  19       31.37       32.34     12.22 o
  -3   4  19        0.09       -7.54     12.65 o
  -2   4  19       75.76       88.44     18.82 o
  -1   4  19       17.10       17.72     11.24 o
   0   4  19       65.74       72.13     13.41 o
   1   4  19        8.07        7.50     10.90 o
   2   4  19       29.12       42.15     18.64 o
   3   4  19       16.21      -13.10     17.18 o
   4   4  19       54.21       73.87     22.49 o
   5   4  19       91.83      156.00     28.21 o
  -7   5  19       13.49       21.35     13.11 o
  -6   5  19        0.09       -9.04      9.04 o
  -5   5  19        1.21       10.46     12.32 o
  -4   5  19        1.23       15.71      9.14 o
  -3   5  19        5.17        6.35     11.54 o
  -2   5  19        3.34        6.77     10.48 o
  -1   5  19       22.71       34.03     11.68 o
   0   5  19        3.09       17.12     10.89 o
   1   5  19        0.08       13.48     11.66 o
   2   5  19        6.86        0.10     11.14 o
   3   5  19        0.05       -2.66     13.49 o
   4   5  19       32.98       54.47     22.23 o
   5   5  19       78.75       29.55     21.21 o
  -6   6  19        5.25        9.23     11.16 o
  -5   6  19       77.23       70.40     13.13 o
  -4   6  19        0.17       -8.31      8.57 o
  -3   6  19       53.52       54.85     13.53 o
  -2   6  19        1.27      -11.02     11.02 o
  -1   6  19       19.05       18.05     12.31 o
   0   6  19        1.97       -0.66     10.66 o
   1   6  19        6.49       17.48     11.81 o
   2   6  19        0.41       -1.64     11.50 o
   3   6  19        8.91        1.40     11.91 o
   4   6  19       42.49       83.19     17.89 o
  -4   7  19        0.00        7.66     11.33 o
  -3   7  19       21.59       42.86     13.25 o
  -2   7  19        6.22       12.07     11.70 o
  -1   7  19        0.17        0.16     11.72 o
   0   7  19        3.36       21.58     12.70 o
   1   7  19       12.35       26.48     14.26 o
   2   7  19        8.09       -0.70     12.05 o
  -6   0  20        0.77        3.59     12.82 o
  -4   0  20       18.43       -3.50     18.53 o
  -2   0  20       10.02       19.40     18.35 o
   0   0  20       37.57       44.02     19.66 o
   2   0  20       40.81       31.27     20.16 o
   4   0  20        1.07       -6.01     18.23 o
  -7   1  20        0.18        9.04     15.00 o
  -6   1  20        4.19       -2.31      7.84 o
  -5   1  20        0.01       -2.75      9.17 o
  -4   1  20       10.51       21.84     13.72 o
  -3   1  20       12.18       13.32     12.63 o
  -2   1  20       16.34        8.55     12.63 o
  -1   1  20       15.22       26.87     15.71 o
   0   1  20        0.71       -0.41     11.95 o
   1   1  20        6.53       -1.31     12.68 o
   2   1  20       18.44       10.55     13.27 o
   3   1  20       10.03        1.19     12.66 o
   4   1  20        3.08       -6.55     11.85 o
   5   1  20        8.32        0.88     18.76 o
  -7   2  20        2.43        6.49     12.07 o
  -6   2  20        0.99       -0.79     10.58 o
  -5   2  20        3.37       16.60      9.06 o
  -4   2  20        3.06        4.68     12.19 o
  -3   2  20        0.21       13.45     13.03 o
  -2   2  20        7.23       15.15     12.89 o
  -1   2  20       58.38       58.35     22.00 o
   0   2  20       45.33       73.29     15.83 o
   1   2  20        0.39        5.37     12.88 o
   2   2  20       19.86        7.61     17.77 o
   3   2  20        0.11       -5.54     16.75 o
   4   2  20       18.93       23.89     19.55 o
   5   2  20       16.67        0.93     19.05 o
  -6   3  20        4.07        2.59     13.17 o
  -5   3  20       27.72       50.30     22.22 o
  -4   3  20       64.65       67.68     23.02 o
  -3   3  20        8.61        6.36     17.53 o
  -2   3  20        3.05       -6.39     16.45 o
  -1   3  20       12.17       34.48     18.73 o
   0   3  20       18.42       10.94     18.29 o
   1   3  20       27.11       52.77     22.49 o
   2   3  20        6.72      -11.49     17.71 o
   3   3  20        0.21        6.36     17.82 o
   4   3  20       67.26      102.69     23.98 o
  -6   4  20        4.59      -11.17     11.17 o
  -5   4  20       57.70       79.75     15.44 o
  -4   4  20       10.05        5.69     18.06 o
  -3   4  20      108.15      142.20     26.64 o
  -2   4  20        4.46       10.74     19.17 o
  -1   4  20      103.55       97.27     24.48 o
   0   4  20       41.74       55.66     21.73 o
   1   4  20       56.62       87.41     23.11 o
   2   4  20        9.06       29.90     19.72 o
   3   4  20       23.06       24.27     20.25 o
   4   4  20       75.44       84.43     25.03 o
  -5   5  20       11.60       24.15     13.07 o
  -4   5  20       29.63       17.15     20.28 o
  -3   5  20        8.73        0.06     17.01 o
  -2   5  20        2.56       26.99     19.72 o
  -1   5  20       12.20      -16.22     17.62 o
   0   5  20       12.74       39.70     20.95 o
   1   5  20        0.36        5.19     18.96 o
   2   5  20       28.55       15.84     19.37 o
   3   5  20       40.16       54.64     21.85 o
  -3   6  20        3.23       22.45     15.53 o
  -2   6  20       52.23       37.45     13.40 o
  -1   6  20       19.84        6.79     16.13 o
   0   6  20       44.78       34.79     13.93 o
   1   6  20        1.11       -9.09     14.95 o
  -5   0  21       43.64       64.82     23.84 o
  -3   0  21       10.75        1.40     19.14 o
  -1   0  21        1.74      -17.82     17.82 o
   1   0  21        0.00        8.66     17.85 o
   3   0  21        1.13        4.84     17.42 o
  -5   1  21        2.51        8.49     13.56 o
  -4   1  21        0.05        1.78     14.41 o
  -3   1  21        1.36       20.86     13.55 o
  -2   1  21        6.46       31.70     14.82 o
  -1   1  21       17.02      -11.82     13.34 o
   0   1  21       35.78       66.13     20.13 o
   1   1  21        0.69        8.84     13.37 o
   2   1  21        2.26       13.55     13.79 o
   3   1  21        4.53      -15.84     15.84 o
  -5   2  21        1.49        7.82     19.95 o
  -4   2  21        1.41      -17.50     17.50 o
  -3   2  21        3.48      -10.36     17.71 o
  -2   2  21       15.94       -4.03     16.66 o
  -1   2  21       65.94       30.20     20.01 o
   0   2  21        0.04       -5.92     18.23 o
   1   2  21       14.72       35.12     21.38 o
   2   2  21        1.86        6.36     18.50 o
   3   2  21        0.17        3.73     19.20 o
  -5   3  21        1.42        3.38     19.98 o
  -4   3  21        1.81        3.21     19.69 o
  -3   3  21        1.57       11.52     19.90 o
  -2   3  21        1.92       14.70     19.87 o
  -1   3  21        6.93       -7.41     19.05 o
   0   3  21        4.37       30.75     20.83 o
   1   3  21        6.97       -7.56     18.32 o
   2   3  21        0.21      -18.26     18.26 o
  -4   4  21        3.72       14.09     21.27 o
  -3   4  21        9.98       21.41     20.80 o
  -2   4  21       85.97      108.71     24.65 o
  -1   4  21       20.35       24.80     20.30 o
   0   4  21       44.72       36.82     20.54 o
   1   4  21       15.10       15.61     21.30 o
  -2   0  22        3.35       -3.21     19.78 o
   0   0  22        0.17      -19.58     19.58 o
  -3   1  22        0.99       23.87     14.97 o
  -2   1  22        1.01       24.55     14.83 o
  -1   1  22        0.30       13.58     14.60 o
   0   1  22        6.90        8.58     21.82 o
  -1   2  22        1.15      -10.06     19.60 o
 
